# Supplementary material for: Nuclear actin regulates cell proliferation and migration via inhibition of SRF and TEAD
Source: Biochim Biophys Acta Mol Cell Res. 2020 Jul;1867(7):118691. doi: 10.1016/j.bbamcr.2020.118691 (PMC7262588; doi:10.1016/j.bbamcr.2020.118691)
Supplement: Supplementary file 1 — Supplementary material [file mmc1.xlsx]

## Sheet: 6hr Forskolin 1.5 FC UP genes
GENE NAME	FOLD CHANGE	P VALUE
Kcnk10	251.012	2.34293e-40
Tub	103.367	1.63061e-05
Csf2rb	98.1103	1.45403e-09
Olfml2a	88.2121	7.55913e-45
Il6	77.838	1.76513e-47
Gpr83	76.6117	0.000600954
Krt16	66.1036	1.41146e-06
Cxcl13	61.8035	2.43465e-17
Nefl	58.8003	8.00108e-06
Thbd	55.6203	9.82121e-49
Dusp2	55.344	1.76483e-25
Thbs4	54.4547	0.00616094
Il11	53.0304	2.17065e-38
Adssl1	49.7655	0.0137512
Hs3st1	46.3401	0.0315271
Gpr135	41.4157	0.0386586
Slc37a2	35.6365	9.76635e-13
Cyp11a1	34.3417	0.000177525
Iqgap2	30.3313	1.30947e-11
Gfpt2	29.8908	3.68742e-50
Clstn3	29.4299	4.21621e-14
PENK	26.2696	8.86102e-40
None	25.3603	0.364884
Kcnk5	25.17	0.00390906
Gfra1	25.1187	1.88947e-30
Dll1	24.0407	4.00646e-12
Chdh	24.0347	1.06601e-10
Krt79	22.771	1.32837e-06
Dact2	21.4007	1.85688e-06
Uap1	21.0651	1.06953e-36
Acvr2b	19.4932	0.622165
Bai1	19.1207	0.629511
Star	18.9614	4.16343e-30
Has2	18.9253	1.28843e-18
None	18.6589	1.23188e-35
Calml3	17.9334	1.64627e-06
Tnfaip6	17.4636	1.61928e-31
Nefh	17.4606	0.0144599
Fam167a	17.4504	2.54539e-10
Gm5414	17.3946	0.638719
Nppc	17.2157	0.000446051
Fam222a	17.1973	0.676978
Lgi3	16.9135	0.748135
Kcnh1	16.9017	0.682888
Wnt16	16.3567	0.695149
Sned1	16.1418	9.70299e-18
Slc47a2	15.6237	0.81779
Mkx	15.5682	0.7512
Ngfr	15.5414	1.00922e-07
Plcb1	15.4296	0.822363
Col7a1	15.2247	1.02926e-24
Apcdd1	15.0971	0.0873649
Cpne8	14.7242	7.73135e-21
Pde7b	14.6874	2.1282e-19
Insm2	14.6708	0.814569
G0s2	14.6057	0.881376
Gpr37	14.3805	0.886081
Has1	14.1889	1.39526e-22
Syt7	14.1878	0.0094696
Fmo5	14.0299	5.86246e-14
CLIC5	13.8309	0.00626254
Dmtn	13.6449	0.881376
Baalc	13.3702	1.44964e-05
Ednrb	13.2745	0.0110741
Gprc5a	13.2738	7.10656e-26
PLET1	13.2355	0.0606256
CREM	12.9973	1.39526e-22
Dusp13	12.4108	0.487158
Drd4	12.3107	0.990949
None	12.1761	0.993182
Gm14492	12.026	0.996977
Mir181b1	11.9071	0.999264
Sik1	11.7354	1.5896e-13
Klhl32	11.6809	0.00673676
Dos	11.5712	5.47125e-21
Sfn	11.3967	0.638719
Snap25	11.3703	0.992088
Mir140	11.3416	0.0270127
Rnf43	11.3146	0.993547
Sct	11.0787	0.00124956
Tbx3	11.007	1
Iqub	10.8777	0.0297268
Pik3r5	10.8139	0.00200031
Cyp27b1	10.7679	0.633239
Cdh23	10.4989	0.686586
Slc15a1	9.99809	0.0561616
Cd55	9.98603	4.18082e-27
Pde4d	9.98423	1.23712e-14
Pde2a	9.95231	0.00129537
Il2ra	9.84648	0.747973
Thsd7a	9.75652	0.739304
Kcnj2	9.44386	5.91756e-13
None	9.37241	0.000873488
Hsd3b1	9.32879	3.44779e-14
Procr	9.19893	2.94434e-17
Krt15	9.16308	0.0233502
Il15ra	9.12234	0.029809
Ptprn	9.11935	1.89036e-21
Mgat3	9.10417	2.87883e-17
Btla	9.0875	0.864638
Il21r	8.98254	0.0905972
S1pr1	8.9804	1.86789e-11
Pitpnc1	8.80992	7.4764e-06
Gdf5	8.7952	0.0494665
RGD1566035	8.74705	1.03691e-11
Nptx1	8.69895	0.58089
Ism1	8.64968	0.0097762
Nampt	8.60508	6.76298e-21
Gem	8.54595	1.09249e-14
Hapln3	8.54265	0.00200131
Plxdc1	8.50808	3.55146e-06
Spock2	8.45063	0.12657
Plk5	8.40254	3.19679e-05
Fam25c	8.33085	0.915914
RGD1566029	8.31162	0.868651
Hsd3b1	8.28381	3.84839e-17
Ankmy1	8.22197	0.920099
Mall	8.21694	0.0927356
Sema4f	8.1583	8.61211e-10
Hunk	8.13211	0.453427
Slc6a17	8.09428	9.60364e-05
Slc38a3	7.97118	0.48914
Pde3a	7.95314	3.36983e-14
Pi15	7.95254	8.67566e-17
Npy	7.88219	0.920601
Pde10a	7.77075	1.66478e-15
Gnat2	7.76679	6.07405e-05
Pnpla3	7.61189	0.208967
Etnk1	7.58786	2.62476e-16
Nos2	7.53681	3.99157e-11
38776	7.52143	0.823409
Mcam	7.48581	3.79079e-13
None	7.40153	0.829916
Dapk1	7.32461	2.7655e-09
Agpat9	7.19632	9.76675e-10
Ubap1l	7.1882	0.654152
Ccl11	7.13207	0.173572
Itgb3	7.1224	1.26314e-13
Fbln1	7.10755	3.19895e-15
Crabp2	7.07441	0.000820845
Plxnc1	7.07289	0.652825
None	7.03327	0.552608
Adamts9	6.99987	1.68477e-12
Aqp3	6.98006	0.00855797
Htra4	6.955	0.000705069
Rhoh	6.89016	0.880893
Cyp21a1	6.83672	0.194325
Ankrd33b	6.79109	0.118903
Tmem51	6.78858	0.00612094
Slc16a1	6.77229	8.52833e-18
Slurp1	6.7386	0.0174129
Dgat1	6.70868	7.5709e-14
Krt19	6.68317	0.000754754
Ptges	6.63801	0.0215185
Clmp	6.61798	1.74648e-26
Sstr2	6.60004	0.0800305
Trim15	6.59335	0.892792
Fdx1	6.58794	2.05022e-11
Fam26d	6.49772	0.934704
Lif	6.46426	2.38633e-09
Cmya5	6.46411	2.34626e-06
Camk2n2	6.43813	0.125935
RGD1311892	6.4149	3.33252e-05
Pde4d	6.40361	0.309409
Adamts17	6.31308	0.630601
Ptp4a1	6.30949	3.59837e-16
Hsf2bp	6.29994	0.596783
Galnt14	6.26968	0.0440404
Gja4	6.23599	7.45092e-09
Timp1	6.14509	4.19596e-17
Rnase1l2	6.0914	0.00616094
None	6.04181	9.73874e-10
Gucy2g	6.01368	0.270002
None	5.92939	0.724149
Spon2	5.92259	0.00247884
Hagh	5.90972	2.1306e-08
Rnf152	5.89512	0.0846898
Piwil2	5.89457	0.720484
Fbxo2	5.86714	0.223687
Evpl	5.85299	0.12003
Nkd1	5.81289	0.000136963
Rdh5	5.80072	1.52418e-07
Ttc22	5.79494	6.31222e-05
Nr4a1	5.76854	2.44849e-10
Nr4a3	5.72335	3.84086e-08
Aldh1a3	5.67485	8.70574e-12
Etnk2	5.65756	0.766845
Fgf1	5.59808	0.0274161
BCL11B	5.58511	0.0522203
SBSN	5.57576	0.651659
Bdkrb1	5.56282	5.32947e-05
None	5.52039	0.691032
Gda	5.50852	1.00658e-14
Nr4a2	5.45672	1.68605e-06
Grin2c	5.39536	0.812326
Asic4	5.37481	0.372208
NOS2	5.3674	0.403822
Fam105a	5.30051	0.260739
Prkch	5.26491	0.336287
F7	5.22755	0.941697
Gas1	5.20921	2.27948e-12
None	5.19181	3.94751e-06
None	5.19115	0.00565644
Sybu	5.18593	0.188612
Mmrn2	5.12784	0.150693
Prex1	5.11922	0.00225198
Hspb8	5.06809	1.45057e-16
Sgip1	5.06532	0.000226046
Jag2	5.04801	0.864831
Glis1	5.04188	0.000737297
Kcnj16	5.00838	4.81522e-07
Lrrc16b	4.98487	0.628565
Nos2	4.97986	0.00324299
Akr1cl	4.92161	1.18192e-10
Eno4	4.91947	0.979245
Bmp2	4.83352	0.000438659
Tmem158	4.82729	0.000398334
Smim3	4.81141	1.01819e-12
Tbkbp1	4.79729	0.223726
Gsg1l	4.79698	0.119267
RGD1310951	4.78697	5.918e-07
Rhpn1	4.78471	1.41146e-06
Zfp462	4.77791	1.05001e-09
Olah	4.77158	6.30948e-05
None	4.74756	0.176394
Mfap3l	4.73636	8.61211e-10
Mir25	4.71505	0.941935
Ecm1	4.68763	5.09251e-14
Vav3	4.65439	0.029967
Sema6a	4.62422	0.0110926
Dhrs9	4.57821	0.0123013
Add3	4.5742	4.87382e-12
N4bp2l1	4.55731	0.0160603
Prph	4.55232	0.522053
Krt14	4.53124	0.00978987
Tanc2	4.50169	6.47144e-09
Wwp2	4.48168	8.81496e-11
Pdxk	4.4678	1.00922e-07
Ahi1	4.42766	1.71259e-09
Fam63b	4.38895	0.0147824
Giot1	4.35863	0.00016066
None	4.35008	0.867275
MT1	4.3472	1.86598e-05
Pmp22	4.28911	5.15428e-10
Vdr	4.27922	0.000341659
Il20rb	4.26262	3.3755e-05
Serpinb1a	4.24809	0.00658835
Myrip	4.22072	9.2362e-06
Slco4a1	4.20774	0.194325
Nog	4.18882	0.0528983
Vstm5	4.18351	1
Dusp4	4.18013	0.00819219
Adora2a	4.17672	0.0101622
Vcan	4.1727	1.57277e-12
Fam83e	4.17194	0.944264
Tnfrsf21	4.16741	0.0125811
None	4.13786	0.00515402
Rasd1	4.11961	0.824405
Zfp347	4.10586	1.07157e-05
Ccdc109b	4.09024	0.000109462
Ppap2b	4.08416	2.12873e-08
Prr5l	4.06449	0.0893326
Fgfr1	4.02715	2.29835e-09
Tgm2	3.99015	4.27026e-09
Cd24	3.92739	0.192367
Trpv4	3.9085	0.00383773
Sdk2	3.90003	2.54539e-10
Kcnj8	3.87498	3.89661e-06
Iffo1	3.85429	3.24194e-08
Tsc22d1	3.84541	1.2098e-08
Slc25a21	3.82811	0.242557
Cideb	3.79157	0.623659
Akr1c14	3.77914	7.05929e-07
Nap1l5	3.7481	0.25065
Bdkrb2	3.74182	3.93348e-09
Nod1	3.74041	8.07836e-08
None	3.73189	0.000257168
Prss53	3.73126	0.0690964
NEBL	3.72358	0.478553
Pde4b	3.71755	3.73285e-08
Filip1	3.70351	0.0500699
Slc16a9	3.70227	0.64903
Fbxo27	3.70221	0.00164409
Crlf3	3.66654	4.60559e-06
Id1	3.6618	1.27877e-06
Csf1r	3.63379	0.437745
Cnnm2	3.62596	1.50176e-05
Hs3st3b1	3.62557	0.610392
Hspa12a	3.60597	3.75802e-05
Hsd17b1	3.60449	0.728015
Prrt3	3.59515	0.511709
Chd7	3.58534	0.161003
C2cd5	3.57969	1.24759e-05
Cyp4f39	3.57735	0.553995
Inha	3.56188	0.0118499
Adamts4	3.55287	0.000562987
Col11a2	3.53928	0.738373
Ttyh2	3.53288	3.86408e-05
Slc4a11	3.52076	0.309069
Ppp2r5b	3.51011	4.67982e-05
Hpx	3.50351	0.00735877
Msx1	3.498	0.000235895
Syt13	3.4848	0.675542
Bco2	3.48008	0.618497
Axin2	3.46796	2.48797e-07
Fmnl2	3.45412	5.71721e-06
Enc1	3.43816	5.19601e-07
Gm14137	3.43795	0.00614881
RGD1563888	3.4359	0.00122735
Hr	3.42813	0.000329091
Man1b1	3.41534	3.38762e-07
Chrnb2	3.41197	0.915914
Oxnad1	3.40889	1.03738e-06
None	3.40602	0.00148943
Kitlg	3.40095	7.86401e-11
Cxcl2	3.39945	0.552319
Adck4	3.37497	4.4104e-06
Dgat2	3.35316	0.000187862
Prkab2	3.35314	3.10481e-05
Ldlrad1	3.31291	0.832677
Spata2L	3.31171	3.3755e-05
Ptx3	3.30819	1.06769e-11
None	3.29283	0.137291
Kif1a	3.2889	0.101361
Map3k8	3.28683	2.47648e-05
None	3.27193	0.218403
Limk1	3.26967	3.63159e-06
Hif1a	3.26663	2.01532e-07
Vegfa	3.24807	1.05765e-06
Nod2	3.24531	0.132919
Tubb3	3.23273	3.3412e-06
Phf15	3.21351	1.13739e-05
Ugdh	3.19943	3.24194e-08
Ripk3	3.19793	9.8949e-06
Nfil3	3.19116	1.25866e-05
Scn4b	3.18124	0.0110426
Homer2	3.16306	1.57007e-05
RGD1562310	3.15852	8.80266e-06
None	3.14672	0.0105406
Efna2	3.13803	1
RGD1562658	3.1143	1
Kcng4	3.11299	0.244281
Rom1	3.11074	0.0032056
Il17rb	3.10219	0.161916
Dapk2	3.09534	0.0144284
Il4r	3.09454	4.65921e-07
Robo1	3.09372	7.91807e-06
Sh3rf1	3.09364	6.30948e-05
Tnfsf9	3.08731	0.0181185
RGD1559493	3.08355	0.497047
Ggct	3.05779	0.00170319
Adam8	3.05292	0.54544
Ankrd37	3.05084	0.208967
Tgm1	3.04008	4.54633e-07
Tnfrsf9	3.04005	0.00670904
SLC25A22	3.03568	0.801325
Galnt15	3.03243	0.474622
SFN	3.02348	0.262526
Kctd14	3.01477	0.000118767
Tubb2a	3.00104	3.63254e-05
Serp2	2.99036	0.615903
Fdxr	2.98045	0.0429497
Slc20a1	2.97571	7.17978e-06
Hsdl2	2.97329	3.1403e-05
Hk2	2.9675	3.45509e-06
Cxcl3	2.96511	0.0125765
Rarres1	2.95443	0.0227787
Myo1e	2.94911	1.85606e-06
Prkag2	2.94249	0.00488125
Gclc	2.93731	9.58441e-06
Dnajc12	2.93694	0.0318294
Nr6a1	2.93602	0.656272
Fgf2	2.93413	0.000265401
Sdcbp2	2.93273	0.460725
Tmem154	2.92885	0.214241
Proser2	2.92226	0.523874
Nabp1	2.9171	0.0221267
None	2.91278	0.000358173
Nqo1	2.90205	7.96169e-08
Tgm7	2.88572	0.287939
Ppp2r5b	2.88547	0.270702
Comp	2.87944	0.0356644
Igsf3	2.87694	9.58441e-06
Tnxb	2.86035	0.00992832
Gpr133	2.85467	2.01587e-09
Gtse1	2.83381	0.000136963
Mocos	2.83352	0.000483599
Fras1	2.83176	0.00066805
Fnta	2.81118	8.34028e-05
Kcne4	2.80946	0.00111521
Ddit4	2.80929	0.000895698
Bmpr1b	2.80898	0.245928
Cmah	2.80691	0.429249
Oaf	2.80128	9.15102e-06
Fgr	2.80083	0.787301
Eddm3b	2.78402	0.732996
Slc39a14	2.78155	3.75646e-07
Gpr146	2.77307	0.258378
Metrnl	2.76906	1.73342e-05
Cbr3	2.76369	0.000595975
Neto2	2.76316	0.776195
Phyhipl	2.75431	0.631063
Fam126a	2.7473	0.00347089
Nfatc4	2.73969	1.16022e-06
Plat	2.7379	6.81893e-07
Acsl4	2.73639	6.07405e-05
Lgi2	2.72963	0.00147742
Gpr153	2.72656	8.27947e-06
Ppp1r3c	2.71701	0.00618861
Zfp503	2.71681	0.000103549
Acpl2	2.71465	0.000113649
Peg12	2.70907	0.15975
None	2.70178	0.000253452
None	2.69365	0.169148
Mdfi	2.69283	0.244281
Lrp3	2.68866	0.514239
Syt5	2.68862	0.287247
Net1	2.68624	0.000195269
Atp5d	2.68134	4.33958e-05
Plekhg3	2.68056	5.54938e-05
Pde3b	2.66986	0.000558311
Gatsl3	2.65798	0.00152675
Tubb2b	2.64585	0.00100697
CBR1	2.63962	0.0676166
Gde1	2.6393	0.00270424
Pde1c	2.63621	0.126674
Atp2b4	2.63493	0.00281597
Nudt6	2.62322	0.00648298
Hsph1	2.62027	2.32137e-05
Chst12	2.61555	0.00057507
Gzf1	2.61455	0.00183229
Rorb	2.60926	0.276046
RGD1564171	2.60764	0.87608
Slc37a1	2.59813	0.911803
Pdxp	2.59719	0.129753
Gchfr	2.58841	0.0118802
Ralgds	2.58792	0.000365396
Medag	2.58715	0.000254828
Map2	2.57024	0.146548
Wnt11	2.5677	0.498336
CBR1	2.55598	0.0284072
Slc43a2	2.555	0.00408568
Lhfpl2	2.55466	8.38846e-05
Ndrg1	2.55092	7.37121e-05
Pcsk6	2.54364	0.000180015
Mmp17	2.54247	0.000464986
Pfkfb3	2.53939	0.00387145
Nfkb1	2.53266	0.000152959
Jmy	2.53233	0.00158639
Ptgs2	2.52693	0.000592222
None	2.52609	0.000927348
Lrrc73	2.52388	0.702089
Akr1e2	2.50231	0.643773
Tmem178a	2.49996	0.26349
Nrarp	2.49929	0.263474
Wfs1	2.49632	0.00567591
Tekt1	2.49289	0.449993
Gdf11	2.49092	0.0943896
Egr2	2.49048	0.00200912
Klrg2	2.48862	0.441657
None	2.48536	0.00152675
Tgfbr3	2.4832	0.000672981
Trim65	2.48208	0.0111713
Sirpa	2.47712	0.000924308
Itgb8	2.47674	0.00396391
Chsy1	2.47636	0.000117851
Grk5	2.47624	0.000140426
Gramd4	2.47514	0.000469055
Nt5e	2.4642	1.58627e-09
Nrbp2	2.46294	0.000222075
ERRFI1	2.46239	0.0367313
Mapkapk2	2.46085	0.000248235
Htra3	2.45218	0.00564756
Uhmk1	2.43743	0.00121364
Reep5	2.43673	0.000670197
Gdf15	2.43645	0.0636625
Tmem2	2.43334	0.000662033
Slc1a3	2.42891	1.53788e-05
Xylt1	2.42855	0.0470565
None	2.42631	0.656038
Ndufa5	2.42547	0.00333145
Cry1	2.42411	0.0227622
Nr1h3	2.42364	0.0911406
Txlng	2.41618	0.314912
Egfl8	2.41436	0.541658
Kcnip3	2.41407	0.162449
Ldha	2.41177	0.000954638
RGD1559696	2.41155	0.661471
FAM60A	2.38964	0.840721
Ptgfr	2.38583	0.00298958
Hspa2	2.38089	0.0030824
Pfkfb4	2.38041	0.183714
Fntb	2.37525	0.0884033
Serpinb6	2.3746	7.41124e-05
Myom3	2.37214	0.554803
Unc13a	2.37106	0.0447013
Rmdn2	2.36587	0.0303691
Cln8	2.36319	0.0727484
Rdh10	2.35634	0.124104
Aplp2	2.35591	0.0012414
Arhgap22	2.35009	0.0868558
AUH	2.34971	0.00423151
Agpat4	2.3475	0.0038387
Wdr91	2.34737	0.00357732
Slc16a3	2.34672	0.00231533
RGD1306058	2.34634	0.00247102
Sbk1	2.34054	0.724328
Fosl2	2.33646	0.00122098
Acox1	2.32159	0.00101145
Slco2a1	2.32079	0.00117182
Spdl1	2.31893	0.00204777
Wnt9a	2.31748	0.0316062
Cfh	2.31746	0.355647
Panx1	2.31485	0.0849084
Ogfrl1	2.31006	0.00024366
Csrnp1	2.30799	0.0479474
Fzd7	2.30636	0.00150219
Clcf1	2.30537	0.00618861
Gata2	2.30437	0.148902
Bcat1	2.29891	0.000933624
Alg1	2.28458	0.0996514
Cog5	2.2833	0.00340298
Mier2	2.2799	0.0252799
Ube2g2	2.27841	0.00354162
Prkar2b	2.27839	0.0294355
Isyna1	2.27523	0.0280579
Pcsk5	2.27272	0.100199
Hp	2.27144	0.172976
Arhgap4	2.26982	0.368095
Peli1	2.2646	0.0973456
None	2.26015	0.00517195
Car5b	2.25873	0.000705238
Rhob	2.25834	0.0137613
GTF2IRD1	2.25786	0.130777
Kdm8	2.25662	0.0394114
Tnfrsf25	2.25545	0.123961
Eno2	2.25317	0.00241197
Phlda1	2.25132	0.0142065
Ctsl1	2.2505	0.000369653
Nr2f1	2.24175	0.475993
Entpd2	2.24117	0.0528217
None	2.23805	0.412871
Mt1m	2.23576	0.00996039
Ksr1	2.23468	0.161556
Prr24	2.23415	0.658438
Ier3	2.23143	0.000202838
Fabp3	2.23121	0.411665
ENO2	2.23112	0.0352344
Ppt2	2.22855	0.00550088
GABARAPL2	2.22805	0.0414352
B3galt4	2.21947	0.130777
Btrc	2.21779	0.00335244
Ippk	2.21773	0.0971538
Gpr125	2.21562	0.00110233
Dok5	2.20467	0.00852217
Ppap2c	2.20366	0.0344243
Trim39	2.1889	0.0757134
Cyb5b	2.18782	0.00744264
St3gal4	2.18745	0.0014855
Nceh1	2.18382	0.0219249
Cpm	2.18257	0.272817
Fst	2.18026	4.17122e-05
TPI1	2.17995	0.193063
Scara5	2.17983	4.7319e-05
Rell1	2.17894	0.0949862
Nanos1	2.17883	0.688031
Pc	2.17408	0.0158196
Uros	2.17345	0.358835
Sgpp1	2.16868	0.0194637
SRXN1	2.15966	0.0011557
Lrrc58	2.15271	0.0201123
Gcnt1	2.15255	0.00844249
Pla2g4b	2.1495	0.602602
Lpcat2	2.14907	0.579196
IFNAR1	2.14615	0.00263044
Il17ra	2.14445	0.00363943
Mxi1	2.1435	0.013077
Ccsap	2.13868	0.115855
Olfm1	2.13796	0.379351
Tes	2.13775	0.00596004
Adck5	2.13573	0.156215
Cbr1	2.13166	0.288203
Ankrd44	2.12814	0.220537
Adcy9	2.12581	0.082466
Id2	2.12525	0.0329502
Mypop	2.12447	0.311234
PPP1R3C	2.12328	0.308883
Ppm1l	2.12165	0.335944
Kctd13	2.11799	0.260804
Cpt1a	2.11362	0.00343614
Nav1	2.1105	0.009495
Hdac4	2.11033	0.058713
Fam86a	2.10823	0.657748
Riok3	2.10674	0.00324299
Rhoj	2.10531	0.0047667
Cdc14a	2.09908	0.682888
Arhgap10	2.09889	0.00469857
Rmdn3	2.09615	0.00937154
Tiam1	2.09442	0.00338837
Ptplad1	2.09382	0.00841144
Mt1a	2.09358	0.112876
Nfat5	2.09275	0.00568953
Pla2g4a	2.08421	0.00319419
Snapc1	2.08369	0.0265819
Dnajb6	2.07826	0.0143454
Xpnpep1	2.07825	0.00783992
Scrn3	2.07713	0.408522
Mettl20	2.07463	0.164338
Atp11a	2.07101	0.00610837
Rnf113a1	2.06996	0.245613
CD248	2.05451	0.32787
Herc4	2.05304	0.0279309
Galnt2	2.03975	0.00336783
Gpcpd1	2.03629	0.236727
Rcl1	2.03568	0.0880848
Cbx4	2.03057	0.169946
Dhrs3	2.02862	0.48914
Dgkg	2.02814	0.565692
St3gal1	2.0255	0.0175709
Dusp1	2.0241	0.0734172
Twist2	2.02194	0.052913
Mamdc4	2.01982	0.840721
Sod2	2.01866	0.00463055
Zfand4	2.01683	0.263696
Slc25a25	2.01269	0.0345631
Ninj1	2.01199	0.0329397
Adamtsl4	2.00948	0.000705875
RGD1305464	2.00379	0.0379981
Gjb3	2.00304	0.125554
Hspa12b	2.00133	0.388147
Snai1	2.00071	0.000740306
Kif26b	1.99753	0.0568343
Fam117a	1.99679	0.10358
HSPA14	1.9961	0.503046
Xrcc4	1.99504	0.377383
Cxcl1	1.99213	0.00762701
Pi16	1.98362	0.192793
RGD1561796	1.98277	0.847065
Mgst1	1.9807	0.00388164
Slc2a12	1.98003	0.0557777
Plekhg5	1.97977	0.019911
PPP3CA	1.97754	0.0106541
Tarsl2	1.97562	0.673329
Efna1	1.97263	0.442442
Socs3	1.97193	0.0876065
Slc2a1	1.97077	0.0429497
Iqcb1	1.96852	0.102701
Meis2	1.9684	0.0107386
Pnrc1	1.96703	0.0311918
Gse1	1.96695	0.208971
Them6	1.96383	0.853386
Stard7	1.96381	0.0384569
Exosc6	1.96006	0.350661
Ftsj2	1.95986	0.43886
Fbxl15	1.95957	0.580961
Cers6	1.95683	0.150913
Camk1d	1.95532	0.165528
Camk2n1	1.95231	0.312746
Lrrc8d	1.95098	0.0197522
Nop9	1.9508	0.0791486
Lrrc8b	1.94729	0.0429497
Ankrd53	1.9431	0.593918
Sapcd2	1.94027	0.703967
Tbc1d4	1.93977	0.411665
Ets2	1.93971	0.0167034
Fundc2	1.93853	0.165747
Mknk2	1.93583	0.0206337
Mcf2l	1.93502	0.646926
BCL2L11	1.93431	0.464125
Srrd	1.93367	0.675101
Bpnt1	1.93338	0.0917564
Scn1b	1.92399	0.0807159
Emilin2	1.92188	0.370735
Adamts2	1.9213	0.0241563
Slc46a1	1.91879	0.132569
Ccl20	1.91123	0.0135286
Rrnad1	1.91011	0.724294
Gbp7	1.90457	0.133764
Eml4	1.89936	0.0876065
Foxc1	1.89779	0.124939
Trps1	1.88652	0.00995494
Tpi1	1.88534	0.0499426
Rap2a	1.88533	0.0700676
Msi2	1.88504	0.0949862
Tbc1d22b	1.8834	0.0274161
Pappa	1.88252	0.0210238
Fam69b	1.87705	0.265515
Dclk1	1.87686	0.0041019
Fam114a1	1.87596	0.0539123
Adam9	1.8746	0.0325739
Klf13	1.87071	0.321096
Klf4	1.87015	0.00265706
Trmu	1.8693	0.391096
Smim14	1.86907	0.0167034
Tfap4	1.86851	0.253811
Tob1	1.86662	0.0345883
Hspa14	1.86529	0.0788498
Zbtb7b	1.86498	0.0677259
Tsr3	1.86452	0.303157
Agpat3	1.86109	0.074877
Rps6ka1	1.8586	0.146136
Cdkn1a	1.85512	0.0211025
Fam101b	1.85465	0.133764
Lbp	1.85175	0.00236022
Sema3d	1.8497	0.0267025
Bzw2	1.84753	0.0725817
Sowahc	1.84495	0.0704067
Lrp4	1.84381	0.0950795
Bcar3	1.84338	0.080579
Sptan1	1.84287	0.0511182
Cyp1b1	1.8414	0.0235586
Ppfibp2	1.83873	0.309347
Arhgef9	1.83847	0.579196
Pbx1	1.83749	0.0481443
Slc7a2	1.83577	0.0540777
Sdc1	1.83464	0.0367313
Fam110a	1.83359	0.314825
Tmx1	1.83351	0.0665643
Bcl3	1.83259	0.0077262
Nfkbiz	1.82906	0.160579
Cacna1c	1.82728	0.274939
Wwtr1	1.8266	0.0480277
TP53INP2	1.82283	0.0418758
Nxt1	1.82211	0.162968
Eif2b4	1.81948	0.255276
TSC22D4	1.8171	0.402417
Cpox	1.81481	0.124985
Chst11	1.81381	0.00550088
Acss2	1.81056	0.0893326
Wnt4	1.81017	0.223726
Ncoa4	1.80982	0.0732684
Fitm2	1.80364	0.187185
PVR	1.80339	0.0718452
Mmd	1.80303	0.0245083
Gale	1.80208	0.0682422
5031425E22Rik	1.79952	0.491571
Kif13b	1.79606	0.210178
Pygo2	1.79468	0.128123
Gan	1.79094	0.176824
None	1.79086	0.0464393
Wbscr22	1.78726	0.350265
Unkl	1.78275	0.174158
Birc3	1.78167	0.426807
Max	1.77912	0.0372328
Zfp707	1.77878	0.658344
Prune	1.77654	0.593918
Zfp516	1.77485	0.0360984
Zfand2a	1.76982	0.149131
Soga2	1.76812	0.0970853
SMAD3	1.76673	0.110483
Nphp4	1.7652	0.154827
Fam151a	1.76406	0.292368
Ak1	1.76177	0.0167022
Apitd1	1.76151	0.0241563
Apbb3	1.76069	0.429259
Hdhd3	1.76008	0.682888
Ang	1.75913	0.31342
Slc25a10	1.75793	0.169724
Cast	1.75692	0.0718452
Nckipsd	1.75648	0.399241
Purb	1.75612	0.0770297
Man1a1	1.75561	0.0919274
Cndp2	1.75457	0.0493499
Abca7	1.75373	0.315443
Tmem238	1.75304	0.45829
Polrmt	1.75244	0.33333
RGD1304587	1.75177	0.286899
Fam114a1l1	1.74919	0.0536003
Chst2	1.74887	0.255738
Tstd3	1.74685	0.184706
Fkbp4	1.7465	0.133271
Stk11	1.74609	0.074877
Fam73b	1.74602	0.178519
Ehd1	1.74596	0.0973612
Zfp668	1.74399	0.617609
Ckb	1.73849	0.258445
Itpkc	1.73816	0.027918
Hip1r	1.73476	0.284718
ENTPD7	1.73458	0.453263
Pars2	1.7322	0.64903
Spice1	1.72858	0.78673
Tom1	1.72847	0.214714
Cry2	1.72836	0.290202
Ctnnb1	1.72799	0.102531
L2hgdh	1.72705	0.520814
Dgcr6	1.72659	0.356124
Tesk2	1.72559	0.542499
None	1.72359	0.108421
Atg4c	1.72262	0.620974
Lin37	1.72169	0.390121
Shc1	1.71999	0.0725817
None	1.71784	0.593918
Dgka	1.71556	0.135768
Pomk	1.71485	0.221982
Higd1a	1.71255	0.344708
Brd2	1.70878	0.210178
Stk11ip	1.70731	0.448727
Cerk	1.70659	0.213838
Atp1a1	1.7062	0.090586
Pcgf6	1.70555	0.636139
Cdr2l	1.70534	0.101238
Abca1	1.70369	0.0949862
Slc33a1	1.70362	0.165936
Eml6	1.70197	0.622165
Slc2a8	1.70167	0.522053
Nadk2	1.70005	0.60191
Prdx5	1.69889	0.0320524
Rps10	1.69709	0.751869
Slc25a30	1.69647	0.292201
Abcb1a	1.6949	0.25065
Slc35e4	1.69315	0.175633
Kazald1	1.69189	0.167372
Fam203a	1.69085	0.356124
Znhit2	1.69057	0.494354
ASPH	1.68925	0.343295
Slmo2	1.68903	0.269737
Plin2	1.68876	0.14373
IMPAD1	1.68819	0.56873
Irf2bp1	1.68757	0.191032
Pmvk	1.68506	0.240013
Terf2ip	1.68495	0.37891
C2cd2l	1.68405	0.265515
Fbxo9	1.68395	0.396358
Rnf19b	1.68298	0.153296
Clpp	1.68165	0.588199
Bach1	1.6802	0.103359
Tor1aip2	1.68012	0.129435
Tshz3	1.67896	0.0284072
Ficd	1.67789	0.180634
Gtf2ird1	1.67735	0.191313
Noa1	1.67654	0.338325
RGD1305743	1.67604	0.627885
Galnt11	1.67282	0.280278
Akr7a2	1.67246	0.0700676
B4galt5	1.67172	0.150885
Npc1	1.67091	0.189301
Cebpb	1.66677	0.125935
Sufu	1.66618	0.417102
Pfkl	1.66473	0.185501
P4htm	1.66325	0.60191
Usp53	1.66279	0.44813
Usp2	1.66228	0.405568
None	1.66065	0.627885
Tada1	1.65974	0.219601
Notch1	1.65876	0.417036
ARL5A	1.65752	0.213982
Cenpi	1.65675	0.602602
Serpine2	1.65587	0.172801
RGD1306926	1.65441	0.448838
Rfk	1.65382	0.310414
Maff	1.65356	0.188612
Dpy19l1	1.65328	0.15256
None	1.65242	0.596213
Nrbf2	1.64954	0.750368
Acsl5	1.64858	0.229345
Anxa2	1.64808	0.164359
Katnb1	1.64796	0.552602
Rabep2	1.64647	0.527073
Eif1b	1.64341	0.543945
Pqlc2	1.64106	0.727688
Mepce	1.63898	0.632251
Por	1.63765	0.0299216
RGD1308430	1.634	0.524914
Wbp1l	1.63277	0.155073
Pank3	1.6311	0.140722
Chchd2	1.62965	0.741087
Anapc2	1.62408	0.169724
Cbx8	1.62401	0.48914
Zbed5	1.6208	0.660961
CENPL	1.62049	0.623654
D2hgdh	1.62009	0.417726
Atl2	1.61799	0.38665
Wrap53	1.61681	0.639569
Kctd5	1.6157	0.180823
Trmt61a	1.61361	0.507816
Mapkbp1	1.6133	0.580216
Pex6	1.61287	0.330874
RGD1305350	1.61184	0.401537
Zdhhc18	1.6099	0.552696
Heatr2	1.60986	0.428007
Galnt1	1.60881	0.183351
None	1.60663	0.297181
Mrps34	1.60369	0.488651
Cuta	1.60194	0.192737
Ubash3b	1.60136	0.506532
Slc25a37	1.60099	0.524914
Ppan	1.60089	0.200998
Wdr46	1.60076	0.292368
Fam89b	1.60062	0.512749
Slc2a6	1.59763	0.429249
PAGR1	1.59542	0.682888
Atp6v0a1	1.59503	0.243999
None	1.59458	0.484279
Dnaaf2	1.59281	0.642397
Pycr2	1.59115	0.388591
Smarcd2	1.59046	0.167943
Cbx2	1.58747	0.590999
Tmem198b	1.58728	0.463869
Sema4c	1.58715	0.511261
Icmt	1.58714	0.194735
Ciapin1	1.58649	0.54544
Inpp1	1.5861	0.512368
Bcl6	1.58562	0.178301
Rhbdf2	1.58535	0.352556
Fam43a	1.58426	0.417905
Btbd1	1.58398	0.334249
Pgp	1.58237	0.315141
Slc12a2	1.58163	0.288251
Ints5	1.58121	0.286899
CYCS	1.57906	0.403137
Ciao1	1.57713	0.512525
Tmem109	1.57177	0.265963
Coq10b	1.57167	0.388591
Snrk	1.57107	0.34797
Nck1	1.57071	0.296083
Cycs	1.57029	0.656272
Adipor2	1.57022	0.280278
Ccnd3	1.5696	0.354778
Spata2	1.56875	0.579435
Fbxo31	1.56874	0.342526
Inpp5a	1.56853	0.355647
Ctnnbip1	1.56799	0.273632
Srp19	1.56627	0.50912
ATP5G3	1.56618	0.369205
Klhl26	1.56547	0.202953
Ddi2	1.56464	0.323
Mocs1	1.56414	0.226525
Myc	1.56335	0.127289
Homer1	1.5627	0.598802
Tmc6	1.56205	0.530345
Ssbp4	1.55982	0.390158
Slc25a32	1.55788	0.660961
LRIG3	1.55594	0.286727
Sephs2	1.55468	0.461723
Tbpl1	1.55414	0.593308
Cluh	1.55343	0.30436
Cd9	1.55337	0.208971
Def8	1.5527	0.64903
Wdr6	1.55256	0.353462
Atg4d	1.55106	0.750901
TAOK2	1.55065	0.305073
PEX5	1.55059	0.738373
Odc1	1.55047	0.444918
Zbtb11	1.55014	0.245613
Nol10	1.54968	0.527904
Vars2	1.54844	0.624848
Pdk3	1.54667	0.542198
Yrdc	1.54589	0.632018
RGD1304567	1.5416	0.673329
Thoc7	1.53865	0.550299
Azin1	1.5372	0.23647
Cd63	1.53602	0.326544
Egln2	1.53587	0.541053
Ahsa2	1.53511	0.7512
Fgd1	1.5343	0.421224
Insig2	1.53129	0.732996
Trabd	1.52897	0.449037
Capn10	1.5278	0.629511
Snrpa1	1.52519	0.552608
Mrm1	1.52491	0.691354
TRIM27	1.52369	0.388228
Dhx16	1.52027	0.494354
Usp45	1.51914	0.436201
Fam63a	1.5178	0.451449
Timmdc1	1.51722	0.441435
Dohh	1.5168	0.527904
Atxn7	1.51619	0.615553
Neurl4	1.51383	0.530777
Eaf1	1.51353	0.545061
C1qtnf6	1.51275	0.410323
Qsox2	1.51073	0.417726
Ndrg2	1.5096	0.585872
Apba3	1.50705	0.582548
Lrfn4	1.50507	0.491571
Lrp12	1.50503	0.58309
Map3k11	1.50466	0.618497
Ntmt1	1.50434	0.617609
NOSIP	1.50381	0.651198
Clk3	1.50214	0.409037

## Sheet: 6hr Forskolin 1.5 FC DOWN genes
GENE NAME	FOLD CHANGE	P VALUE
Cmtm3	0.665834	0.48319
Fchsd1	0.664847	0.58201
Paqr4	0.664423	0.552608
Col4a3bp	0.663808	0.372097
Irf1	0.663447	0.352556
Mxd4	0.66318	0.320745
None	0.662977	0.593996
Akap2	0.662499	0.395209
Myh10	0.662015	0.396358
Src	0.661332	0.407222
Rnf19a	0.660877	0.240165
None	0.658862	0.193414
Pole	0.658631	0.269737
Gtpbp2	0.657993	0.409246
Lrrc49	0.65798	0.509742
Gmip	0.657946	0.495172
Mov10	0.656684	0.391408
Tbc1d1	0.656069	0.406434
Csrp1	0.656048	0.15701
Kif2a	0.655714	0.671577
Tmem119	0.655163	0.345626
Ak3	0.654664	0.399241
Srgap2	0.654632	0.429249
Mat2b	0.653762	0.458866
Gm7964	0.652802	0.255251
Tmem159	0.652181	0.392033
Eva1b	0.650973	0.398059
Rrm1	0.650396	0.240248
Klhl24	0.65036	0.315443
Sptbn1	0.650196	0.437405
Smc4	0.64938	0.533798
Pdlim2	0.649083	0.191606
Hist1h4m	0.648534	0.552602
Vim	0.647908	0.307376
Grlf1	0.647521	0.585371
Zbtb47	0.646919	0.453683
Phldb1	0.646178	0.298689
Aftph	0.646097	0.208971
None	0.645948	0.194807
KLF6	0.645759	0.294286
Asns	0.645555	0.607546
Dock11	0.645454	0.400781
MAP4	0.644959	0.454524
38595	0.644303	0.278683
Xdh	0.644083	0.444274
Gpx8	0.644062	0.292538
Mki67	0.643906	0.263474
Dlgap4	0.642488	0.550084
Lmna	0.642386	0.146136
Rtn4	0.642338	0.343295
Dcun1d3	0.642074	0.552083
None	0.641672	0.175521
Exd2	0.641312	0.670254
Elk4	0.640017	0.238518
Myl12b	0.639795	0.596213
Ifi35	0.6397	0.216119
Tank	0.639633	0.364884
Fkbp3	0.639531	0.530345
Tmsb4x	0.638956	0.0916639
Cfl1	0.638635	0.177272
Cdk10	0.638594	0.509742
Arhgap5	0.637859	0.326025
Iqgap1	0.63772	0.172536
Mcu	0.637006	0.525766
RGD1565647	0.636893	0.324929
Tnc	0.636658	0.479817
Prepl	0.636141	0.479001
Inhbb	0.635712	0.402985
Parva	0.635576	0.318086
Lrsam1	0.634925	0.429249
Rhobtb3	0.634792	0.199006
Tspan6	0.633299	0.444918
Fhod1	0.632676	0.223851
Efnb2	0.632398	0.550084
Camk2g	0.631822	0.445203
2610008E11Rik	0.631628	0.315443
Rnf115	0.631361	0.476558
Hist1h2ai	0.631037	0.281686
Rhbdf1	0.630899	0.314044
Epyc	0.629797	0.117859
Efhd2	0.62965	0.172536
Sytl4	0.629255	0.499321
Emp1	0.628483	0.354258
Smap2	0.628449	0.393755
Usp25	0.628333	0.223851
Extl3	0.628186	0.296083
Zfp422	0.628179	0.492697
Rin1	0.627955	0.618497
Ugt1a2	0.627922	0.0950585
Arhgap1	0.627549	0.180634
Ndc80	0.627326	0.243853
Ccdc88a	0.626603	0.245928
Jak1	0.626454	0.198832
Csgalnact2	0.625528	0.301679
Cp	0.625417	0.146136
None	0.624418	0.444601
Epas1	0.624257	0.512016
Fstl3	0.624055	0.330874
Snurf	0.62341	0.445203
Nin	0.623005	0.380049
Mpp6	0.622235	0.394991
Prps2	0.621879	0.249284
Aktip	0.621705	0.43742
Cdh3	0.62158	0.590601
PNPLA2	0.621461	0.532512
Elk1	0.621048	0.730592
Sh3glb1	0.620756	0.301679
Inpp5k	0.620192	0.593308
Manea	0.620027	0.259129
Prkcdbp	0.619765	0.109072
Zfp367	0.618788	0.296834
Rbms2	0.618782	0.47044
Rasa1	0.618563	0.60943
Tln1	0.617809	0.101825
Mtdh	0.617189	0.176205
Rbfox2	0.617047	0.256877
Cfl2	0.616903	0.412871
None	0.616427	0.683878
RGD1309104	0.615547	0.489541
Smarcd3	0.614825	0.185037
Ptprd	0.614429	0.134075
RGD1305422	0.614398	0.452611
Fads3	0.614125	0.130049
Hist1h4a	0.613976	0.355647
Armc10	0.61381	0.329594
Pvrl2	0.613741	0.208967
Hip1	0.61351	0.255251
Hnrnpk	0.61345	0.110483
Pik3r1	0.613297	0.410408
Zwilch	0.612851	0.369458
None	0.612791	0.164338
Atg4a	0.612652	0.683878
Wbscr17	0.61249	0.683878
FMR1	0.612026	0.135503
Cacnb3	0.611742	0.238518
Capn2	0.611651	0.0971538
Pank1	0.611351	0.602942
Adamts6	0.611205	0.101217
Mid1ip1	0.610818	0.263696
Igf1r	0.610549	0.245928
RGD1564379	0.609756	0.143993
Cep55	0.60871	0.292101
Pear1	0.607943	0.0887327
Rmi1	0.607805	0.282623
Hist1h1d	0.607307	0.172536
Tmem123	0.60696	0.213982
Zfp827	0.606872	0.552319
Fam20c	0.606521	0.315141
Rsu1	0.606165	0.205739
Sms	0.60607	0.676978
Clic4	0.60584	0.129016
Osbpl5	0.605253	0.0917564
Hemk1	0.60492	0.672814
Syt11	0.604773	0.405433
Tlr2	0.604736	0.121906
Akip1	0.604207	0.377222
RT1-N3	0.603892	0.210954
Anxa6	0.602061	0.0988838
Gsk3b	0.601872	0.601773
Arvcf	0.601728	0.152135
Clspn	0.601672	0.463869
Glis2	0.601663	0.415775
NR1D2	0.6015	0.343295
Tmem65	0.601426	0.286814
Pip4k2a	0.601282	0.576937
Styxl2	0.601112	0.577764
Eif2ak2	0.600202	0.0773822
Nmt2	0.599796	0.10948
Rnasel	0.599764	0.517413
Tjap1	0.599629	0.494947
None	0.599524	0.272817
Foxj3	0.599074	0.318613
Casp4	0.598967	0.260739
Specc1l	0.598847	0.0917564
Cenpj	0.597884	0.201528
Slfn13	0.597884	0.267906
LAS2	0.597877	0.396358
Mpdz	0.5965	0.119095
Vegfc	0.596138	0.187522
Ank2	0.595321	0.0624219
Pkd2	0.595294	0.126096
Smg9	0.595162	0.148756
Ccdc149	0.59494	0.630394
Spop	0.594748	0.292565
Zfp612	0.594642	0.212658
Galc	0.591659	0.582625
Btbd19	0.591176	0.245165
MGC125239	0.590887	0.157624
Myl12a	0.590856	0.0385172
None	0.590543	0.542517
Irf8	0.590241	0.441599
Actg1	0.589789	0.0712074
Arhgap29	0.589731	0.0340044
Hist1h3a	0.589678	0.352556
Cacul1	0.589453	0.0906701
Recql	0.589354	0.106663
Sbds	0.588865	0.140116
Lgals8	0.588543	0.0831971
Trak1	0.588258	0.162003
hist1h2ail2	0.588172	0.411879
Rbm12	0.58804	0.368095
Pnpt1	0.58758	0.0677033
Ns5atp9	0.587463	0.378817
Eif4e3	0.587084	0.525246
Ate1	0.587054	0.0971538
Dlc1	0.586382	0.138591
Nbea	0.586187	0.0480277
Slc35d2	0.586107	0.388591
Pot1	0.585922	0.425156
Ifrd1	0.585421	0.126283
Zdhhc9	0.585285	0.734734
Adamts1	0.58519	0.0333291
Itga1	0.584873	0.0888898
Top2b	0.584811	0.404768
Idh2	0.58466	0.0716885
Acvrl1	0.584212	0.174158
Gpr124	0.583799	0.162353
Epha2	0.583011	0.0797614
Numb	0.582819	0.411584
Socs5	0.582382	0.13119
Pgr	0.581754	0.618226
Pik3r3	0.581153	0.0800305
Plce1	0.580973	0.100135
Gsdmd	0.580059	0.102135
Sort1	0.579696	0.0425765
Ext1	0.579582	0.0723263
None	0.578433	0.156523
Mef2c	0.577325	0.507609
Stxbp3	0.576837	0.169724
Pitpnm2	0.576543	0.263474
Lpp	0.576263	0.0345903
Smarca2	0.576158	0.0560278
Vps13a	0.57594	0.0940664
Bcl10	0.575865	0.195342
Akap7	0.575449	0.552602
Dennd6a	0.575081	0.133423
Tmtc1	0.574898	0.151608
Frmd6	0.574485	0.0755794
Fos	0.574477	0.392033
Rdh14	0.57433	0.170501
Map4k4	0.573488	0.178423
Plxnd1	0.573327	0.169525
Pmaip1	0.573084	0.483341
Sqle	0.572775	0.113193
Aldh6a1	0.572124	0.244077
Parp3	0.571876	0.131213
Fam129a	0.571813	0.0328237
Slc12a7	0.571515	0.0450644
RT1-S3	0.570624	0.104607
R3hdm1	0.570571	0.357923
RGD1312026	0.570256	0.0606256
None	0.570113	0.0286648
Oxsr1	0.569722	0.061412
Ap3s1	0.569359	0.355647
S100a11	0.569231	0.200998
Prnp	0.569158	0.111992
Tns3	0.568272	0.0296821
Tenc1	0.568172	0.149131
Cdc42bpa	0.568132	0.0529319
Luzp1	0.56723	0.0983148
Nbeal1	0.566029	0.0418758
Dpysl3	0.566027	0.0437979
Pdgfrb	0.566026	0.0447013
Depdc1	0.56579	0.436708
B4galnt1	0.565524	0.791915
Rwdd1	0.565341	0.243636
Mkl1	0.565227	0.226525
Actn1	0.564473	0.0949862
Fubp1	0.564079	0.0920611
Fjx1	0.563708	0.288203
Rb1cc1	0.563644	0.0547305
Lyrm2	0.563618	0.462081
Mitd1	0.563302	0.102242
Agl	0.563103	0.483341
Sike1	0.562826	0.27103
Rab3gap2	0.56251	0.0236603
FLOT2	0.562236	0.15622
None	0.561951	0.202177
Rhobtb1	0.560865	0.439438
Rad50	0.560506	0.135616
Fut10	0.560465	0.442295
Mid1	0.560253	0.0250827
Trpm4	0.559796	0.196447
Wwc2	0.558997	0.0384656
Slc7a1	0.558991	0.081836
CDKN3	0.558814	0.220505
Rftn1	0.557667	0.116433
None	0.557176	0.515408
Vps29	0.556423	0.416083
Snx24	0.555977	0.169148
2310030G06Rik	0.555477	0.352092
Rin1	0.555105	0.484968
Wipi1	0.555092	0.237802
RGD1563945	0.554651	0.162306
None	0.553827	0.0537673
Plk1s1	0.552724	0.344166
Sh3bp5	0.552401	0.25065
Lgalsl	0.55145	0.0729386
Slmap	0.551028	0.0388647
Rps6ka3	0.550304	0.0702487
Herpud2	0.550077	0.60191
Anxa5	0.550026	0.0319368
Loxl1	0.549929	0.0950585
F2r	0.548841	0.0718972
Gab1	0.548378	0.109072
SCAI	0.548333	0.177272
37864	0.547417	0.129435
E2f6	0.547159	0.0766225
Golim4	0.546948	0.0261329
BC005561	0.546868	0.0195323
ND3	0.546709	0.370846
Fermt2	0.54617	0.0252799
Cdh11	0.546122	0.00709889
Zfp57	0.545679	0.221783
Pid1	0.545382	0.363768
Mbnl1	0.544893	0.0677941
Akna	0.543288	0.400781
Csgalnact1	0.542071	0.00937154
Ugcg	0.541482	0.178975
Lrrcc1	0.541317	0.0971538
A3galt2	0.541191	0.0234852
Rbpjl2	0.541127	0.460057
Arhgef25	0.540797	0.0367313
Rras2	0.540642	0.0492342
Kif23	0.540351	0.050971
Aida	0.539925	0.173087
Rnf181	0.539702	0.0527069
Dyrk2	0.539527	0.126447
None	0.539405	0.541658
Aaed1	0.539353	0.223829
Trafd1	0.539113	0.0151042
Marcks	0.538948	0.0191113
Anxa1	0.538408	0.0041331
Ralgapa2	0.538322	0.0802639
Pcdhb3	0.537813	0.760388
Parp14	0.536869	0.00328126
RGD1559442	0.536787	0.0405291
Bicc1	0.536561	0.411665
IFI44	0.536289	0.0129295
Cstf2	0.53615	0.0407018
GREM1	0.535407	0.268384
Gab2	0.535383	0.114631
Arhgap21	0.535237	0.0706994
Hspb11	0.535032	0.657826
Khdrbs1	0.534802	0.318439
Zfp39	0.534495	0.744395
Slc2a3	0.534407	0.0333983
Lrch1	0.533934	0.113193
Schip1	0.533427	0.104196
Cyb5r1	0.532033	0.338969
Ogn	0.531995	0.0593148
Ngf	0.531536	0.637206
Nes	0.531468	0.0128401
Ift43	0.530708	0.213413
Fhl3	0.530277	0.445894
Slfn3	0.529376	0.0134199
Atxn2	0.528721	0.864831
Rbpj	0.528368	0.0677941
Selenbp1	0.52823	0.29097
Nfib	0.527307	0.145808
Gbp2	0.526754	0.0147824
Dtl	0.526471	0.661321
None	0.526348	0.0771322
Axl	0.52619	0.0163102
Vezf1	0.526025	0.345721
None	0.52597	0.153296
2810408A11Rik	0.525069	0.530318
Per3	0.524826	0.103008
FEZ2	0.523199	0.0749365
Zbtb20	0.522743	0.00346645
Lrrc20	0.522455	0.189301
Cdsn	0.522403	0.115736
Cyld	0.521782	0.0755735
Samd4a	0.5217	0.0418758
Rab23	0.521447	0.0478941
Smim1	0.521393	0.111218
Cdc42ep1	0.520903	0.19048
Atp6v0e2	0.520882	0.0884122
Tnfaip2	0.520741	0.0187159
Ssx2ip	0.520689	0.130517
Fads2	0.520397	0.105961
Dnajb5	0.520136	0.127817
Sipa1l1	0.520104	0.122553
Flot1	0.519678	0.132382
Bcor	0.519677	0.0659355
Isg15	0.519087	0.00467525
Fchsd2	0.518869	0.19837
Mgat1	0.518415	0.00550088
Rhoq	0.518287	0.0404025
Foxs1	0.517402	0.0201123
Tom1l1	0.517098	0.423773
Trim68	0.516079	0.81102
None	0.514834	0.267623
Arhgef6	0.514405	0.355647
Dtx3l	0.514194	0.030526
Hivep2	0.513919	0.453263
IL15	0.513845	0.162829
None	0.513301	0.682077
Scube3	0.513032	0.0147456
Cln6	0.512715	0.0613163
Txnrd2	0.512579	0.157809
Prkca	0.512578	0.0256194
MT-CO2	0.512475	0.428041
Mpa2l	0.512311	0.208239
Prim2	0.512243	0.308398
Chd2	0.512209	0.0129295
Lrrk2	0.512058	0.043634
Nrp2	0.511873	0.140511
Rnft1	0.51113	0.0537673
Pml	0.51046	0.0249804
Serpinb8	0.510019	0.234693
Mycbpap	0.509459	0.541658
Bmp4	0.509325	0.00822559
Actr3	0.508663	0.0138344
Slc25a42	0.508396	0.172575
Fmn1	0.508205	0.0139571
Hbegf	0.506999	0.0812447
MT-CO3	0.506979	0.414153
Hdac6	0.50664	0.0124126
Bloc1s6	0.505799	0.101333
Ctnnd1	0.505137	0.0111347
Mfhas1	0.504978	0.0444907
MYH9	0.504795	0.00456438
RGD1308428	0.50474	0.0201691
Vasp	0.504454	0.025903
Hist1h2ail	0.50441	0.523874
Itga3	0.504172	0.241352
ND1	0.503897	0.738406
Nr2f2	0.503494	0.32787
Gss	0.503378	0.0194637
Utrn	0.50336	0.00517195
Cd2ap	0.503263	0.0437979
Sgce	0.502794	0.0613705
Akt3	0.502424	0.119267
Uhrf1	0.501999	0.0611896
Cnksr3	0.501391	0.0134504
Rspo1	0.501037	0.00870464
Dnajc28	0.500604	0.808144
None	0.500329	0.60191
Plcd1	0.500005	0.0333291
Atp10a	0.499828	0.0149979
Zfp362	0.499695	0.716599
Figf	0.499179	0.170711
Tcea3	0.498471	0.355647
Strbp	0.498149	0.163491
None	0.498001	0.296834
Mx1	0.497658	0.0178535
Shroom4	0.496008	0.110637
Anp32a	0.495721	0.0957019
Tgfa	0.495615	0.0474285
Pdlim7	0.495528	0.00760144
None	0.495484	0.0106541
Mmp11	0.49505	0.3081
Plxnb1	0.494252	0.0563162
Tspan18	0.493798	0.0800305
Mboat1	0.493612	0.177288
Dmrt2	0.493007	0.251129
Arc	0.492545	0.439438
Lrba	0.492114	0.00475448
Klhdc8b	0.492059	0.45406
Rras	0.49205	0.108889
Apba1	0.492035	0.00870464
RGD1359158	0.491477	0.404768
Cd109	0.491106	0.588655
Abracl	0.490762	0.0512991
Tagln	0.490515	0.00241935
RT1-T24-3	0.49046	0.124939
Cdkn2b	0.48995	0.10112
None	0.489609	0.00218307
Acot9	0.488725	0.0171974
Mog	0.488456	0.249518
Picalm	0.488399	0.00349722
Dbn1	0.487602	0.0261588
Wdr1	0.486868	0.003155
Adarb1	0.48681	0.00797962
AI429214	0.486607	0.201236
None	0.486391	0.0399864
None	0.485966	0.53503
None	0.485907	0.133097
Prr11	0.484334	0.744657
Lats2	0.484175	0.00648298
ABCA3	0.484123	0.624417
Npnt	0.484083	0.0474464
Fat4	0.483826	0.00204777
PCDH7	0.483781	0.000648848
None	0.48376	0.00322704
Nav2	0.483578	0.0534267
Flna	0.483419	0.00105002
Diaph3	0.482858	0.00819219
Lrrfip1	0.48256	0.00589979
Maml2	0.482168	0.0172871
Dnajc4	0.481308	0.71502
Usp18	0.481069	0.000775805
Ppp1r12b	0.480928	0.00262959
None	0.480503	0.00883686
Actn4	0.48046	0.00673676
Fzd8	0.480204	0.0797614
Mmp16	0.479966	0.303216
Mob3a	0.479847	0.0107665
Farp1	0.479634	0.200024
None	0.478709	0.208967
None	0.477457	0.191358
P4ha3	0.477114	0.103832
Icam1	0.476679	0.00571693
Hecw2	0.47543	0.360559
Emx2	0.475011	0.305073
Prkar1b	0.474851	0.47873
Dusp3	0.474367	0.029967
Lacc1	0.474264	0.479384
None	0.474135	0.00136149
Mgp	0.473689	0.00353283
Vps25	0.473026	0.0245894
39325	0.472114	0.0119303
Cmtm4	0.471806	0.0212228
Foxk1	0.471591	0.476524
Rnf213	0.471364	0.000109644
Mcc	0.470794	0.000937771
A430105I19Rik	0.469642	0.00133875
Tgfb2	0.468767	0.00121329
Rassf9	0.468366	0.0232146
Spp1	0.467964	0.000420256
Epha4	0.467776	0.00474577
Kcnq5	0.467353	0.0921765
Rgag4	0.467256	0.146136
Camk2d	0.466711	0.000927348
Msmo1	0.465883	0.00282464
Apol9a	0.465847	0.000252162
Parp9	0.465689	0.000824833
Eno3	0.465659	0.000772867
Exnef	0.465337	0.396358
Enah	0.465067	0.010143
Hrct1	0.464555	0.0585789
Myo1d	0.464043	0.00618861
Krt8	0.463714	0.0764973
Large	0.463701	0.00148055
Fam118a	0.463513	0.090117
Ston2	0.462379	0.377464
Cetn4	0.462028	0.720484
Gadd45b	0.461778	0.00550088
None	0.461323	0.0042433
Plscr2	0.461053	0.00189698
Phyhd1	0.460808	0.00737607
MT-ND4	0.45964	0.532393
Fam110c	0.459366	0.0391012
Cmpk2	0.459183	0.00218748
Daam1	0.459161	0.00265706
P2ry6	0.459104	0.555803
Tnfrsf12a	0.459016	0.0123442
Cobll1	0.458366	0.00800986
Fancb	0.458177	0.399491
Hspb2	0.45793	0.0124294
Chmp4c	0.457197	0.0141236
Sqrdl	0.456952	0.00200912
Ilk	0.456561	0.00349722
Oas1a	0.455976	0.00977037
Tet3	0.455597	0.00852217
Sord	0.455283	0.000592853
Hdac6	0.455056	0.218912
Nacc2	0.454804	0.001447
Filip1l	0.454422	0.00217451
RGD1565616	0.453739	0.00263166
Myh9	0.453603	0.000705238
Tead1	0.453096	0.00679575
Anlnl1	0.453084	0.00150151
Jup	0.452917	0.00108131
Lims1	0.452536	0.00119418
Hist1h2bo	0.452127	0.521137
Trim25	0.451929	0.00574884
Adam33	0.451438	0.00284997
Mybl1	0.449809	0.00444952
Smurf1	0.449554	0.00228623
Ick	0.449526	0.17186
Col12a1	0.449487	0.000424467
None	0.448492	0.854372
Megf9	0.44792	0.000351908
Ptpla	0.447734	0.0606256
RGD1566265	0.446867	0.0922264
Fam111a	0.446498	0.0614388
Mllt4	0.446428	0.000954638
Tifa	0.446276	0.164635
Itga8	0.446234	0.00422014
Lrig1	0.4459	0.00455533
Gyg1	0.445115	0.0147824
Ripk2	0.444544	0.00155146
St5	0.44451	0.00124166
Zfp608	0.444401	0.00393266
Casp12	0.444305	0.00365547
Epb42	0.443606	0.638128
Uba7	0.443096	0.0011715
CYTB	0.442681	0.136357
Actb	0.442333	0.00199322
RT1-T24-4	0.442249	0.00397602
Traf5	0.4419	0.0155819
Nkd2	0.440453	0.000713593
Slfn5	0.440356	0.00418679
Mtss1l	0.440181	0.175633
Hist1h2bh	0.43838	0.651715
Bbs7	0.437612	0.0105514
Nhsl1	0.437189	0.132919
Ptk2b	0.436997	0.000837976
Idh1	0.436773	0.00256733
Dusp10	0.436745	0.0314758
Pak1	0.435728	0.000854959
None	0.435345	0.847725
Adamts12	0.43332	0.000150896
Svep1	0.433299	0.000398543
Cav1	0.432853	0.000341659
Acan	0.432492	0.239729
Ppp1r14c	0.43236	0.135469
Pcgf5	0.432213	0.0263868
Palld	0.432099	0.0642891
Ankrd29	0.430903	0.411534
Esyt2	0.4302	0.000433823
Tbl1xr1	0.429778	0.00238015
Cap1	0.429207	0.001627
Nbas	0.428562	0.000103859
Gpr88	0.42837	0.0034801
Amz1	0.428192	0.665803
Ajuba	0.428113	0.000586366
Rfwd2	0.427705	0.000465785
Dhx58	0.427346	0.00138145
Dysf	0.427243	0.000131093
Ninl	0.426761	0.000235895
Slco3a1	0.426392	0.0733852
Herc6	0.426314	0.0243495
MGC105567	0.426153	0.029764
Vldlr	0.4259	1.4947e-05
Tm4sf1	0.425573	2.8525e-05
Gls	0.424402	0.000113649
Mgll	0.424244	0.000668094
Atp1b1	0.424165	0.112876
Zyx	0.423589	0.0041019
Myl9	0.423025	6.78336e-05
None	0.422674	0.00745476
Rcan1	0.422349	0.00493562
Mapk12	0.422318	0.219758
Slc28a2	0.421495	0.00835799
Cenph	0.421109	0.522053
Dtnb	0.42083	0.025957
Zc2hc1a	0.419687	0.00112576
Ddx58	0.419509	0.000599934
Hipk4	0.417789	0.720484
Hdac5	0.416544	0.00475448
MORC4	0.416049	0.472603
Il1rl1	0.415842	0.000625745
Plxna4a	0.415522	0.0943728
Ticam2	0.415037	0.769351
Prx	0.414393	0.00444952
Sdc2	0.414009	0.000200329
Glipr1	0.413693	0.00567591
Zdhhc15	0.412972	0.188612
Ctif	0.412592	0.00662652
Bmp6	0.412502	0.00186643
Plin4	0.411613	0.0291342
Oas1b	0.411597	0.00122646
Ccnd1	0.411449	0.000343078
Itga11	0.410798	0.000550334
Flt1	0.410388	0.00803279
Fam49a	0.409971	0.0791141
Robo2	0.409354	0.0616456
Exoc6	0.408966	0.471851
Frmd4a	0.408758	0.0353361
Alox5ap	0.408113	0.719106
Ifih1	0.406499	4.06114e-05
Mir568	0.405704	0.136357
Creb5	0.404999	0.16591
Nr3c2	0.404924	0.715528
Ntn4	0.404225	0.000600954
Slc8a1	0.40402	0.00289612
Pdgfd	0.402891	0.027918
Rnd3	0.402593	2.03181e-05
Tfdp2	0.40235	0.0139571
Pamr1	0.401823	0.105508
Trim71	0.401511	0.527904
Samd5	0.40115	0.185768
Gldn	0.401093	0.147267
Fam131b	0.400761	0.0161575
Lrrc61	0.400755	0.577764
FZD8	0.400323	0.18321
Tmem106a	0.399586	0.0545054
Rin3	0.399416	0.0568343
Osr1	0.398729	0.000600954
None	0.398445	0.269513
Wisp2	0.397411	4.01319e-05
Igsf9	0.39706	0.180634
Dlg1	0.396799	0.000952331
Rnd1	0.396714	0.0191435
Plekhg2	0.396488	5.37274e-05
Mnda	0.396225	0.000180525
Mir21	0.396023	0.254642
Psen2	0.395526	0.000806186
RGD1561849	0.394354	0.0159091
Lbh	0.394267	0.000370912
Rbms1	0.393947	0.00130712
Lima1	0.393905	0.00244135
Me3	0.393657	0.60191
Ptplad2	0.393319	0.0285724
Diap2	0.39053	0.0226857
Cd38	0.390442	0.000253555
None	0.390369	0.281354
Pqlc3	0.389695	6.07405e-05
Gca	0.389639	0.293544
Snta1	0.389337	0.000950806
Plcl1	0.389237	0.00802679
Paqr6	0.389012	0.00691338
Cep68	0.388941	0.00029547
Cdk6	0.388628	0.000221094
None	0.388069	0.402435
Rsad2	0.386456	0.00017008
Spsb1	0.38635	0.00148752
Mpped2	0.385841	0.642651
Nhlrc1	0.385625	0.660961
MT-ATP6	0.385404	0.113193
Abca9	0.385176	0.00254613
None	0.384008	0.00741312
Grik2	0.383404	0.0101185
Svil	0.382681	4.41266e-05
Rapsn	0.382208	0.246639
Rapgef5	0.379797	3.63309e-05
Myo1c	0.379752	1.30864e-05
Tspyl5	0.379215	0.412532
Bag2	0.378753	9.63038e-05
Arid5b	0.377701	0.00100697
Phactr2	0.377454	0.472603
Irgm	0.376883	0.000245968
Rab11fip1	0.376332	0.0086549
LYRM1	0.375591	0.686586
Cald1	0.375217	3.65704e-05
MT-ND2	0.374471	0.105589
Ano1	0.373961	5.68351e-05
Srf	0.373107	9.00149e-05
Ston1	0.372271	0.00815826
None	0.372021	0.389554
Oasl2	0.371851	1.1119e-05
Rab30	0.371252	0.00464898
RGD1309362	0.370674	0.033426
Dmpk	0.370153	4.8141e-05
Pea15	0.36983	0.000116331
Lims2	0.369814	0.000237584
None	0.369139	0.400781
Pawr	0.368877	3.28336e-05
Gpr176	0.368653	5.29827e-05
None	0.368108	3.81855e-06
Myh11	0.368029	5.79625e-05
Fads1	0.367199	0.0244221
None	0.366691	0.041122
Nav3	0.365683	4.8141e-05
RGD1310587	0.365546	0.00246975
Crim1	0.364545	1.17083e-05
Smtn	0.363923	0.000280259
Pkhd1l1	0.363355	0.584747
Ddah1	0.363188	0.000185201
Ifit3	0.362292	1.41732e-05
Akap17b	0.362043	0.224449
Tbx10	0.361186	0.738373
Mprip	0.360795	1.6098e-06
None	0.360101	0.735575
Fhl1	0.359953	2.79284e-07
Sema7a	0.359708	0.000102205
Mustn1	0.359152	0.0219612
EFCAB4A	0.359116	0.5659
Rerg	0.357995	0.0914999
SYT17	0.357474	0.0383573
Lmo7	0.357013	4.06114e-06
Ube2e2	0.356957	0.0223364
Il17re	0.356927	0.253605
Atxn7l4	0.356784	0.03939
Fam46c	0.35593	0.0235251
Vsig10	0.355304	5.79625e-05
Neurl3	0.354293	0.0893326
Zfp36l2	0.354047	0.00206208
Btc	0.353945	0.38697
Hdac11	0.353392	0.483341
None	0.351061	0.00127765
Syde2	0.351021	0.000879366
Cds1	0.350779	0.100199
Zfyve28	0.35044	0.0697554
AHNAK	0.349754	5.13697e-07
Ywhah	0.349098	0.000103706
RGD1305254	0.348646	5.92836e-08
Sertad4	0.348641	0.188612
Fam214a	0.347714	0.000245968
Cish	0.34632	0.0145735
Znfx1	0.345516	1.07155e-06
Cys1	0.345216	0.292368
Itpr1	0.345096	1.75502e-06
Slc1a4	0.345034	1.13045e-05
Rasal2	0.344733	1.57174e-05
XAF1	0.344385	0.000189082
Sox9	0.344368	0.29816
Igtp	0.343696	4.4865e-06
Gcnt4	0.343603	0.297181
Ahrr	0.343439	0.0125688
Adamts14	0.343405	0.243636
Sipa1l2	0.343235	1.49089e-05
Nedd4l	0.342744	0.000819611
Vcam1	0.341735	1.71306e-06
Pdgfa	0.34154	0.00016066
Sema5a	0.341459	5.68351e-05
Pgm5	0.341413	0.0089048
Alpk1	0.340144	2.61028e-05
Atxn1	0.339971	0.0016561
Il7	0.339766	0.0575438
Fat1	0.339668	1.07155e-06
None	0.339107	0.429514
Specc1	0.3389	1.07155e-06
RGD1309362	0.338407	0.000313352
Fnbp1	0.33759	0.00247734
Asap2	0.33744	0.00177449
Wisp1	0.337086	0.000458775
Gk5	0.336405	0.196863
Ank3	0.334915	0.269737
None	0.334894	0.0588286
Dact1	0.334576	0.00397602
Ankrd50	0.334356	1.55433e-06
Prss23	0.333289	6.04321e-06
None	0.331768	0.0420907
Pcdh18	0.331421	3.80703e-05
Cobl	0.330264	1.23217e-05
Cspg4	0.330152	1.99929e-06
Htr1b	0.330124	8.74966e-05
Tns1	0.329416	4.79308e-06
Fibin	0.327019	1.24341e-06
Esm1	0.325713	4.28095e-06
Ap3m2	0.325615	0.00286696
Acta1	0.324919	0.0977171
None	0.324679	0.798364
Rbpms	0.323914	0.00127765
Itga10	0.323821	0.183391
Slc26a9	0.32375	0.74186
Myrf	0.323179	0.000273424
Ets1	0.322749	6.83222e-07
None	0.322394	0.209308
Cxcl10	0.321794	3.22557e-06
Tead3	0.321102	5.21805e-05
Bcl2	0.320894	0.148274
Agtr1a	0.320656	1.26396e-06
Ndst3	0.320476	0.0377522
Susd5	0.319335	0.204216
None	0.318923	0.108515
Ifit2	0.318247	2.81405e-07
Flnc	0.317783	5.82277e-07
Oas2	0.317295	0.244413
Plcb4	0.316537	5.96947e-05
Cnn2	0.316221	5.24275e-06
Mx2	0.316165	3.87991e-08
Rnf144a	0.314812	1.3379e-05
Bbs12	0.314407	0.0147824
Arnt2	0.314144	1.44353e-07
Asap1	0.313694	3.21932e-06
Dnajb4	0.31363	7.80338e-05
Tlcd2	0.31353	0.16713
Cdkl5	0.313426	0.0893326
Trabd2b	0.312571	0.058713
Nhsl2	0.311521	0.000697825
Pkig	0.30982	2.57784e-06
Cav2	0.309015	6.48124e-05
Ppp1r13l	0.308972	0.0113161
Rock2	0.308897	1.87203e-06
Unc119	0.306963	8.38505e-05
Ppl	0.306334	3.79091e-06
Fam73a	0.306276	0.521129
Gdf6	0.305172	3.39386e-08
Msrb3	0.304978	3.18301e-06
Trib2	0.302958	6.07405e-05
Serpinb2	0.302909	0.293114
RAB7B	0.301389	0.0144495
Nox4	0.301193	2.30426e-06
Entpd1	0.301172	0.0921765
Grb14	0.300343	5.02101e-08
Mum1l1	0.299074	2.61028e-05
Aif1l	0.298284	6.72336e-07
Ptpn21	0.296954	7.26452e-07
Ccdc37	0.296298	2.03093e-05
Ankrd1	0.295116	6.85655e-08
Adamts8	0.295009	1.97696e-06
Cyth3	0.291961	1.9777e-06
Tgfb3	0.290829	5.00278e-09
Srpx2	0.290785	9.55983e-08
Ablim2	0.290396	0.0868558
Krt18	0.290008	0.57628
Gcnt2	0.289005	0.000149174
None	0.288515	0.000368633
Foxa2	0.288438	0.0342426
Nr1d1	0.287931	0.0466201
None	0.287709	0.763536
MGC108823	0.287374	4.32545e-05
Kifc3	0.287315	5.95596e-06
Klf11	0.28608	0.0130799
Serpinb9	0.286043	8.48127e-09
Gpr75	0.286004	0.495172
Kcnd3	0.284052	0.00100587
Ifi47	0.28334	0.00517195
Mir143	0.282961	0.425156
None	0.281513	0.513334
Stard9	0.281487	5.22851e-08
Akap12	0.280492	7.43533e-06
TPM1	0.27974	9.30384e-10
Nrg1	0.279147	0.0842799
None	0.278659	0.000100073
Zfhx3	0.278091	6.64714e-05
Trpc6	0.277713	1.5594e-07
Pik3cd	0.276733	7.48688e-08
Rassf7	0.276098	0.124104
Sh3tc2	0.275915	7.41983e-08
Cd180	0.27544	0.00015024
Slfn4	0.27533	0.579196
None	0.275303	0.0057866
Pragmin	0.274662	0.000260238
Klf7	0.273788	0.0880848
Afap1l2	0.272523	1.17897e-07
F11r	0.271932	0.106509
Wdr31	0.26992	0.361726
Runx1t1	0.267221	0.0949862
Tmem108	0.265269	0.00229481
Celf5	0.265016	0.859598
Atp8b1	0.263766	3.02315e-05
Ptpn18	0.262474	0.887566
Ciita	0.261356	0.382571
Adrb2	0.259489	0.0388893
Pdlim5	0.258607	1.48004e-09
Adgb	0.258594	0.101168
Rai14	0.25737	8.95085e-08
Myocd	0.25705	0.0473006
MT-ATP8	0.256326	0.0454583
Als2cl	0.255618	3.18975e-06
Gsta2	0.255129	0.275653
RGD1559896	0.254855	3.64565e-09
None	0.254471	0.691593
Cxadr	0.254218	1.99519e-07
Gm22	0.253961	1.49303e-06
Gypc	0.252584	7.3538e-08
Mylk	0.252572	8.64775e-11
Fam171b	0.252069	0.00076429
Greb1	0.251412	0.133423
Mical2	0.250376	1.48004e-09
Spta1	0.250291	0.682888
Npr3	0.250118	1.17156e-12
Klf12	0.250095	0.188352
St8sia2	0.249994	0.0209105
Limch1	0.249459	0.00347089
Gata3	0.248631	0.752555
Samd9l	0.248557	1.32407e-10
Pdlim1	0.248241	8.55676e-11
Atp6v1e2	0.247815	0.722805
None	0.247102	0.0174639
Angpt2	0.247014	1.95073e-07
Mirlet7d	0.245549	0.593472
Prnd	0.244776	0.468013
Phldb2	0.242882	2.63539e-10
Omd	0.241103	0.531621
Vcl	0.240941	9.9721e-12
Col19a1	0.239017	2.79095e-06
Apobr	0.238771	0.635181
Myadm	0.237142	2.1339e-09
Cnksr1	0.236755	0.0142504
DMD	0.236707	0.00726321
Dusp6	0.236071	9.30384e-10
Synj2	0.235753	4.44751e-08
Hspb7	0.234855	0.640747
None	0.234546	0.410743
Lyst	0.23449	9.59451e-11
Tgfb1i1	0.23424	1.62547e-08
Sh3bp4	0.233641	3.5106e-09
Myo1f	0.23228	0.000202838
Myof	0.232226	1.86258e-11
Dnm3	0.231409	0.367356
Fam181b	0.231295	0.260804
None	0.230647	0.952943
Wnk3	0.227815	4.00383e-09
Egr3	0.227692	0.204814
Eda	0.227643	0.103096
None	0.227346	0.00610579
Mtss1	0.226341	1.07425e-10
Prkcg	0.225744	1
Arhgap6	0.22543	2.32195e-08
Il1rl2	0.225003	3.18301e-06
None	0.224908	0.333978
Fam184a	0.224062	4.21691e-08
Tnfrsf11b	0.223682	2.37922e-11
None	0.223002	0.00455533
RGD1561963	0.222744	6.25268e-09
Exoc3l4	0.22207	0.779977
None	0.220895	0.00373302
Itga4	0.220345	0.0618119
Prrg4	0.220269	7.56786e-05
Epha3	0.220207	0.352773
Mir221	0.219946	0.145929
Phf11d	0.21948	0.00803279
None	0.218362	0.00567302
None	0.218078	0.170793
Rgs17	0.217627	4.70909e-07
Rapgef3	0.217238	1.66781e-08
Arhgef28	0.21528	4.55089e-07
Sntb1	0.214116	5.32018e-07
Bves	0.213189	0.572585
Bcl2l14	0.212916	0.548192
Hrasls	0.21142	1.78767e-06
None	0.209871	0.00375158
Prkaa2	0.208839	0.00590474
Rasgrp3	0.208276	1.11032e-05
Nup210	0.207985	0.843797
Rtkn2	0.207947	0.00307275
Tspan2	0.206741	7.64152e-07
None	0.20666	0.843388
Pak3	0.20657	0.00116872
Srgap3	0.20486	0.000116366
Dnali1	0.203613	0.640386
None	0.203016	0.129016
Gbp1	0.202839	0.0852797
Siglec10	0.202572	0.00446378
5S_rRNA	0.201973	0.915914
Hvcn1	0.200409	0.451541
Cdnf	0.19909	0.727688
Rgs7bp	0.19567	6.05989e-06
Ppip5k1	0.195184	1.26945e-09
Sync	0.193245	1.05157e-09
Dtx4	0.193216	0.000116366
Rtp4	0.190401	5.21504e-10
Tnfsf15	0.189253	0.00354162
Fblim1	0.189132	1.34769e-11
None	0.188145	0.000413459
Mir3120	0.188077	0.180823
None	0.186402	0.00038069
Nxph3	0.185728	0.000321359
Cntnap5c	0.185496	0.338635
Veph1	0.185063	0.58201
Tnfaip8l3	0.184975	0.00231749
None	0.184897	0.000332588
None	0.184207	0.000295795
Mpzl2	0.183257	0.520814
S1pr3	0.183101	2.87832e-10
Amotl2	0.182114	1.59636e-14
Scrn1	0.181976	7.90339e-12
Tmem204	0.176774	1.6488e-10
2410004P03Rik	0.176715	1.24111e-05
Fat3	0.176379	0.352092
Serpinb6b	0.175872	0.771167
None	0.174852	0.000257168
Tmem136	0.173828	0.363836
Vgll3	0.173725	1.74256e-13
Arpp21	0.173102	0.0522203
Gatm	0.170599	0.523874
Xkr6	0.169455	0.0505228
None	0.167472	0.108515
Rgs3	0.167116	2.08079e-11
Sox11	0.165702	1.36428e-05
Mir145	0.165631	0.106152
Nox1	0.165495	1.52613e-09
None	0.164386	1.535e-07
Actr3b	0.163763	0.0940348
Pdlim3	0.163602	2.28463e-07
NUPR1	0.161616	1.63375e-17
None	0.160883	0.318534
Kctd19	0.160836	0.831986
Smpd3	0.160434	5.40389e-14
Pdk4	0.158664	0.37891
Rem1	0.158389	0.129027
RGD1562533	0.156602	0.184706
Fam180a	0.156095	0.741087
Alk	0.155526	8.46642e-08
Trpv2	0.15414	1.70126e-05
Egr1	0.153406	4.46701e-10
Asb12	0.153025	0.27291
Sh2d3c	0.152892	0.494354
Cilp	0.152828	0.104019
None	0.151618	7.23213e-06
NUPR1	0.150167	1.93621e-08
Ccdc141	0.150038	5.74325e-12
Nexn	0.148535	1.18245e-08
Anks1b	0.14804	1.77062e-06
Cyp2s1	0.147769	0.312532
rno-mir-199a	0.147703	0.0135242
Mir146a	0.147463	0.763341
Nt5c1b	0.147421	0.000402813
None	0.146646	0.461926
Etl4	0.146153	1.92581e-13
Mylk2	0.145646	0.645136
Kif6	0.142121	0.500976
Sema3e	0.141115	0.0059553
Dtna	0.141035	4.34642e-10
Kcnk2	0.140845	1.50383e-14
Actg2	0.140345	0.411584
Klhl29	0.139488	2.03001e-14
Glb1l2	0.138333	6.10664e-09
Tfec	0.13654	0.0980321
P2rx5	0.136236	5.266e-05
None	0.135779	0.600216
Nuak1	0.135503	4.17475e-17
Rasl11a	0.134348	0.00173635
RGD1559864	0.132349	0.0105514
Gucy1b3	0.131996	9.74181e-18
Necab1	0.131987	0.641967
Vsnl1	0.131886	4.202e-07
Cav3	0.130948	7.23213e-06
Myh1	0.130884	8.08797e-13
Rab32	0.128903	9.07463e-20
Rapgef4	0.128642	1.92449e-06
Asb15	0.125134	0.327796
Myct1	0.124344	0.359701
Tmprss2	0.121272	0.000937727
None	0.119277	0.0614569
Hivep3	0.118806	5.85249e-09
Ptprb	0.117312	1.13255e-18
Endou	0.115805	0.000787143
Kank4	0.115366	0.090586
Fhl2	0.115305	5.28937e-19
Cyr61	0.114886	8.88668e-20
Got1l1	0.114868	0.0423803
Brinp2	0.112809	0.0658653
None	0.112695	7.8147e-08
Txnip	0.112196	3.40617e-20
None	0.111665	5.81433e-08
None	0.11149	5.63989e-08
None	0.1111	5.1708e-08
None	0.110072	3.91971e-08
None	0.110071	3.91971e-08
Rassf4	0.107955	5.32946e-18
Nfatc2	0.106264	0.0554943
Olr1	0.106077	1.34274e-15
Ccdc178	0.104396	0.311112
Rgcc	0.104028	0.0190934
Tnfsf18	0.102438	5.98586e-10
Fam124a	0.102304	0.00159787
Sorbs2	0.102078	2.96873e-12
KLF7	0.101989	0.532979
Lrrc2	0.10112	0.0949862
Lmod1	0.100483	1.42168e-18
Akap6	0.0993686	2.38633e-09
Tfcp2l1	0.0984373	0.748135
None	0.0963585	3.11135e-10
Fosb	0.0960414	0.0494665
Sorbs1	0.0935176	1.55503e-18
Tlr5	0.0932934	2.50409e-07
Gna14	0.0925769	1.7647e-07
Ccdc36	0.0923553	0.750901
Lmcd1	0.0921208	6.40975e-20
RGD1564265	0.0888718	0.894321
Tmem82	0.0886456	0.226525
Prr15	0.0874548	0.0120551
Slc16a7	0.0870721	0.000221094
Abcg1	0.0867057	0.219047
MYH2	0.085901	1.43001e-06
Lama3	0.0849913	1.20541e-05
Gpr150	0.0845762	0.804485
Fam189a2	0.0839363	0.129254
Slc10a6	0.0835462	0.0163266
Mybphl	0.078826	0.00267269
Adm	0.0778913	1.05562e-08
Mycn	0.0770975	0.186982
Thbs1	0.0767989	2.01598e-28
Ctgf	0.0764219	2.93166e-31
None	0.075449	1.53403e-13
Rrad	0.0728707	0.0940348
RGD1564899	0.0715225	0.0106541
1700011L22Rik	0.0684648	0.468777
None	0.0631959	5.63989e-08
Exph5	0.0627484	4.24168e-06
Inpp4b	0.0608795	0.327778
Bmp3	0.0590118	7.11239e-12
Mylk3	0.0578974	0.0034992
PKP2	0.0576965	4.87382e-12
None	0.057663	0.327927
Mrvi1	0.0576087	5.57422e-11
None	0.0575386	8.52833e-18
Pcp4l1	0.0573137	0.33031
C1qtnf4	0.0530704	0.321291
Lcp1	0.0527388	0.409194
None	0.0511819	7.7546e-20
None	0.050448	4.38466e-20
Hdac9	0.0504037	0.0127342
None	0.049925	3.12119e-20
None	0.0490349	1.45887e-20
Aspn	0.048135	0.408522
Rcsd1	0.0452432	0.011
Grm1	0.0443228	0.131611
None	0.0433556	8.18399e-23
Fam71f1	0.043197	0.00397602
Akap5	0.042804	3.3569e-09
Heyl	0.0428016	0.0800305
Prex2	0.0384439	3.53844e-20
Rad51ap2	0.0381377	0.0940348
None	0.0365849	0.0403093
Edn1	0.0363348	1.82895e-28
DEPP	0.0329578	1.92181e-20
Serpine1	0.0322186	3.79371e-48
Odf3l1	0.0271984	0.0241563
RGD1561161	0.0262236	6.88904e-05
Gucy1a3	0.0217033	3.6298e-55
None	0.0134096	2.03093e-05
Fam169b	0	0.00286735
Npas4	0	0.194744
IGH-1A	0	0.144546
Fam150a	0	0.0133163
Kprp	0	0.157809
LDB3	0	0.415149
Hfe2	0	0.33031
Hsh2d	0	0.288203
Kcnv2	0	0.407222
RGD1561381	0	0.630875
Cxcl9	0	0.630875
None	0	0.546931
Sele	0	0.622165
Sult1d1	0	0.675101
Pdgfb	0	0.724294
None	0	0.840721
Rgs22	0	0.748135
Fam228b	0	0.89999

## Sheet: NLS-Actin 1.5 FC UP genes
GENE NAME	FOLD CHANGE	P VALUE
Kcnk10	482.543	8.53516e-18
Actc1	374.653	8.59937e-18
Cxcl13	372.314	2.67287e-16
AC112062.1	296.987	2.99031e-132
Snap25	257.574	7.99497e-14
Pde7b	177.134	5.88179e-12
Porf1	169.098	4.10058e-12
Dio2	120.913	6.147e-10
LOC497963	115.394	1.28955e-24
AABR07002908.1	100.77	5.24413e-09
Slurp1	98.6732	4.15215e-09
Hspa1b	94.214	7.52442e-148
AABR07044412.1	82.2906	3.57465e-36
Aox2	81.9317	3.95428e-07
Il2ra	78.1424	9.65743e-08
Lipc	75.692	9.95295e-08
Slc37a2	73.9656	5.81007e-252
Pvalb	68.912	1.62759e-18
Ednrb	61.4197	1.51335e-07
Has1	60.5011	2.11473e-257
Has2	58.363	2.00683e-55
Aqp3	55.6805	3.91632e-23
Fat2	52.0258	1.14691e-07
AABR07039483.2	51.055	5.38063e-06
Il34	50.454	5.70628e-06
Cd53	48.1366	5.56519e-34
Enpp2	47.8293	4.36485e-304
Gsta5	42.0121	1.82281e-05
Pla2g2a	41.5	9.72659e-134
Sned1	38.0649	4.75658e-253
Ces1d	37.8294	1.48256e-05
Camp	36.7379	8.12788e-05
Ecel1	36.5364	2.39267e-06
AABR07015917.1	35.0979	1.84615e-05
Aox4	32.668	2.0662e-58
Fam25a	32.4825	4.87221e-10
Pclo	32.1846	0.000295343
MGC112715	31.9491	0.000784787
Aldh3a1	31.5726	2.31276e-235
Izumo1r	31.0236	5.1332e-05
Akr1cl	31.0063	0
Elf5	30.9401	2.79503e-40
Il11	30.499	2.60855e-174
Tmem200a	29.2803	0.000649379
Siglec5	29.1075	0.000485712
Tnfsf8	28.8238	0.000383318
Myo3a	28.6011	6.37954e-15
Csf2rb	28.5124	3.6669e-34
RGD1563818	28.2609	0.00129474
Asic4	28.2144	8.14746e-05
Galnt14	27.2919	9.83928e-74
Ccr1	27.2496	3.62433e-10
Tnfrsf26	27.2176	8.97558e-33
Apoc1	27.0496	0.000608189
Tmem184a	26.8339	0.000600985
Acoxl	26.3419	0.000868883
Akr1c13	26.2216	0.000169472
Cyp24a1	26.1286	0.000824291
Gcnt3	26.1058	5.77719e-05
Hgd	26.0335	4.5411e-21
Ccl3	25.7769	3.82369e-05
AABR07026912.2	25.6935	0.000882063
Prom2	25.6935	0.000882063
Aldh1a7	25.4146	6.38144e-05
Epha10	25.3432	0.000907001
F2	24.6564	0.17419
Clic5	23.5746	1.06288e-12
Degs2	23.1759	0.00531329
Rd3	23.0401	0.000411394
Crhr2	22.9722	0.000382823
Ehf	22.8894	7.97164e-135
Cd7	22.4428	2.39559e-26
F13a1	22.1207	0.0027224
Crlf1	21.9636	1.57535e-97
Pi15	21.9323	2.4199e-158
Hgf	21.8645	0
Mroh7	21.8509	0.000503461
Sv2b	21.579	0.000537538
Fam179a	21.5016	0.00131235
Ncf2	21.4582	6.00606e-06
Evpl	21.1087	0.00022504
Gstt3	20.8514	0.00631925
Bcl11b	20.758	0.00317215
Potef	20.6458	1.88817e-85
A2ml1	20.6241	0.00705048
Plcxd1	20.6146	0.00656989
Adgre1	20.3384	3.95155e-07
Spi1	19.9401	0.00370749
Slc26a4	19.8981	1.86594e-16
Gpr37l1	19.3335	5.02064e-23
Elovl7	19.1682	0.00557483
Serpinb2	18.1755	1.36237e-30
Actbl2	17.8348	0.00799101
Fut7	17.743	4.82224e-05
Olah	17.2969	1.76994e-06
Dcst1	17.2398	0.0139778
Itgal	17.078	0.230086
Klhl32	16.9619	1.21302e-07
Amica1	16.9216	0.00980603
RGD1561143	16.9147	0.0128493
Ces2g	16.8883	0.010132
Cytip	16.8357	0.00469101
LOC100361180	16.7262	0.0151979
C6	16.6225	1.23161e-93
Spdef	16.5454	8.69045e-06
Ncf4	16.356	0.00336754
Prl6a1	16.2768	0.00644917
Acap1	16.1168	0.00197667
Myl1	16.1087	0.00573336
Csf3	16.0593	4.83678e-28
AABR07000436.1	16.0027	0.241201
Fam81b	15.885	0.00355968
Hs3st1	15.7418	5.05652e-18
Ampd1	15.7173	0.00412671
Selplg	15.6046	0.0156862
Vnn3	15.597	2.29369e-30
Lrrc10b	15.5733	0.00403636
Cyp4f39	15.3842	9.17763e-07
Slc39a4	15.3756	0.00708941
LOC499971	15.3515	0.014807
LOC691670	15.2424	0.017334
Lyz2	15.1832	0.0326214
RGD1563323	15.0932	0.251523
Cdh23	15.032	0.0336167
Acsbg2	14.7744	0.255366
AABR07058899.1	14.7342	0.00498549
Sncg	14.7321	0.0282365
Wfdc6a	14.6881	0.0272415
Ighm	14.6881	0.0272415
St6galnac1	14.6526	1.54522e-09
Masp1	14.5638	0.000211785
Mal	14.5186	0.0030394
Trim80	14.4634	1.04696e-06
Vill	14.4359	0.000252065
H1foo	14.3702	0.26042
Slpil2	14.3654	2.49446e-13
Fmo6	14.3539	0.00193093
Kcnj12	14.2819	0.0311566
Sectm1b	14.2724	8.64678e-14
Syt6	14.1311	0.000332473
Hao2	14.0763	1.17498e-13
Cpne8	14.0756	1.79826e-212
Colq	13.9024	0.0226362
AABR07008066.2	13.8656	0.0363941
Hsd3b1	13.8593	0.0244363
Dact2	13.7416	7.77072e-26
Slpi	13.6916	1.83846e-97
Evi2b	13.6683	0.000117955
AABR07057844.2	13.5298	0.035294
LOC100912616	13.5234	1.08261e-33
AABR07065124.1	13.5127	0.00937089
Il6	13.484	0
Prtg	13.3052	0.0371572
Nxpe2	13.0698	0.0428024
Nmu	13.0653	0.00847401
Tmem102	12.9544	0.0117979
Add3	12.9289	0
AABR07073295.1	12.7959	0.0664511
Grb7	12.7069	0.0115485
Mchr1	12.6474	0.00349918
Tub	12.519	5.16176e-05
Rn60_7_1407.3	12.4931	0.0567467
Efcab10	12.4388	0.031408
Nr4a1	12.4159	0
RGD1562039	12.2993	0.0378935
Ccdc153	12.2923	0.0592567
Tulp2	12.2621	0.0527844
AABR07058199.1	12.2589	0.117104
Lgi3	12.1853	0.000173906
Fam71e2	12.1409	6.721e-05
Guca1b	11.9691	0.0001267
Scg5	11.9439	1.55764e-23
Wfdc21	11.9376	2.1801e-220
AABR07015015.1	11.8928	3.17395e-14
Il20rb	11.8848	3.74589e-21
Myo7b	11.8438	0.0581027
Fam63b	11.819	4.63133e-90
SNORD70	11.6585	0.088515
Adssl1	11.642	0.0680172
AABR07072711.1	11.5988	0.0190586
Fam92b	11.5952	0.0637542
Fgl1	11.5602	0.0900676
Prkab2	11.4886	0
AABR07070518.1	11.4537	0.0512851
AABR07047256.1	11.3709	4.19032e-14
Cyp1a1	11.2754	3.96705e-06
Fbn2	11.2624	0.138173
Pld6	11.2399	0.0414392
Slc6a7	11.217	1.00207e-06
Bpifb1	11.2156	0.0650157
Nat8l	11.1949	0.0508167
AABR07065933.2	11.1878	0.104248
LOC316124	11.1687	0.0276454
Bcl2l15	11.095	0.0264247
Als2cr12	11.0162	0.000265411
RGD1310371	10.9887	0.0686885
Sh2d2a	10.9887	0.0686885
Ackr4	10.9598	2.82199e-63
LOC680875	10.9492	0.000285566
LOC100912436	10.9158	0.021076
Slc15a1	10.9014	0.00932656
AABR07003186.3	10.8876	0.0808708
Sh3rf2	10.8795	0.0108439
Yjefn3	10.8788	0.0739095
Orm1	10.8458	1.053e-95
Nod2	10.7727	2.74905e-22
Plch2	10.7698	0.103751
Rhcg	10.7293	0.073274
Nkpd1	10.6951	0.0261238
Clcnka	10.6457	0.0363426
Eya4	10.622	0.0295731
Timp1	10.5245	0
AABR07044148.1	10.5158	0.0281633
Pdzk1	10.5056	0.082408
LOC499746	10.5056	0.082408
Cfi	10.4375	0.0789568
LOC102548013	10.3873	0.00225358
Btbd16	10.3572	0.0840627
AABR07044001.4	10.3272	0.0811506
Klk9	10.2608	0.118132
AC097153.2	10.2447	0.0879231
Serpini1	10.2287	0
Nrg2	10.1971	0.0376042
Nr0b2	10.1885	0.126188
Lrrc4	10.1704	2.12128e-26
Ip6k3	10.1402	0.00527076
Pla2g5	10.0829	0.000712511
Cd68	10.0023	9.09523e-57
Akr1c14	9.85016	1.30312e-60
Clstn3	9.83738	8.57101e-08
Olfml2a	9.82093	1.4075e-189
Nlrp10	9.80214	0.0983066
Trim72	9.80214	0.0983066
Ryr3	9.80214	0.0983066
Aox1	9.79522	0
AC094647.1	9.75194	9.89155e-11
Rn60_X_0683.2	9.65825	0.10732
AABR07007584.1	9.65137	0.183866
Rp1	9.65137	0.183866
Alox5	9.61246	0.102827
Hnmt	9.6103	0.102931
Parm1	9.57991	0
ENSRNOG00000056151	9.55456	0.00702962
AABR07025263.1	9.51899	0.14571
AABR07037923.2	9.51899	0.14571
Slc11a1	9.51401	4.26543e-14
Tex21	9.49889	0.105757
Tspy1	9.49889	0.105757
Apoe	9.45932	1.86392e-57
Tbxas1	9.45237	0.0705505
Pde10a	9.43918	7.79627e-86
AABR07052895.2	9.40244	0.149342
Gpha2	9.39758	0.140808
RGD1561195	9.37432	0.0363232
Reln	9.36923	2.2621e-110
AABR07035506.1	9.34995	0.109887
Chit1	9.30047	0.0157516
Bean1	9.28313	0.117572
Crygs	9.2798	0.145028
AC127140.1	9.23243	0.0172316
Akr1b8	9.20951	0
Apoc4	9.20769	0.0883582
Igsf23	9.16106	0.15068
Olr1587	9.13811	0.0555688
Gem	9.13669	3.19e-99
Aldh8a1	9.12805	0.116097
Tnnt1	9.10986	0.0611011
Hes3	8.99282	0.0974858
Ces1a	8.94314	0.00569797
Mir26a	8.90593	0.211542
Tex40	8.89191	1.73848e-06
Rn60_12_0174.2	8.8618	0.093701
AABR07061979.1	8.85678	0.211331
AABR07056998.1	8.85678	0.211331
Pla2g4f	8.84835	0.0615239
Hsd17b3	8.83605	0.125315
Tmem190	8.80537	0.170045
Slc43a3	8.80126	1.89093e-06
Epcam	8.7754	0.0733913
AABR07054490.1	8.73193	2.2243e-08
Mmp24	8.64808	1.03984e-43
Tbx21	8.61678	0.176945
AABR07030501.1	8.61678	0.176945
Hmox1	8.5901	0
Slc16a9	8.54538	6.00033e-11
Plcb1	8.5095	8.25129e-08
Ndufa4l2	8.50628	5.00158e-08
RGD1562084	8.4614	0.183295
March10	8.4514	4.32233e-05
Grhl3	8.41668	0.182968
Mypn	8.40767	0.0308951
Adgrv1	8.38243	2.15404e-10
LOC100911154	8.36192	3.24582e-249
Dgat2	8.34191	0
Eef1a2	8.2842	0.0138136
AABR07054025.1	8.25426	0.183725
Serpina6	8.25426	0.183725
AABR07058722.1	8.25426	0.183725
Cfh	8.21343	1.1069e-191
Lin7a	8.19406	0.14834
Serpinb1a	8.19044	3.21645e-26
Nyap1	8.19003	0.0697932
Krt19	8.18516	0.192958
Agtr2	8.18516	0.192958
Scn4a	8.18318	0.00849446
AC096430.2	8.18179	0.0577844
Tssk6	8.12727	0.0502122
Neurod4	8.10257	0.0429138
Ccdc116	8.08328	0.152546
Cacnb4	8.08128	0.152699
Sct	8.06789	6.23203e-06
Slc6a19	8.04086	0.247471
Tekt5	8.04086	0.247471
RGD1561998	8.04086	0.247471
RGD1565166	8.02362	0.193504
RGD1565894	8.02362	0.193504
Sytl1	7.98496	8.39042e-18
AC120922.2	7.97315	0.00255898
Ptpn22	7.94783	0.0306927
Gpx3	7.94454	1.52174e-07
Mir23a	7.93921	0.16296
Tmem130	7.93573	0.158686
Clec2j	7.92211	0.0466285
Slc10a4	7.91597	0.0826583
Ptgdr2	7.91108	0.205252
Ch25h	7.88683	4.70379e-61
Il5ra	7.87828	0.000149712
Vnn1	7.82007	0.135672
AABR07007055.1	7.82007	0.135672
AABR07061902.2	7.79493	0.0347865
Adora1	7.78195	0.00374398
Ccdc183	7.76197	0.0831365
Rdh5	7.76083	8.19267e-26
Slc4a1	7.73602	0.011473
Svop	7.72456	0.0139202
Zfp385c	7.7101	0.214645
Ltc4s	7.69658	6.62622e-05
Elf3	7.68978	1.23104e-37
AABR07064867.2	7.67442	0.210376
AABR07068799.1	7.67442	0.210376
Arhgef33	7.65091	0.0531752
Padi2	7.60742	0.144083
Il22ra2	7.60379	0.071098
Mir186	7.56822	0.174814
Stpg1	7.55952	0.042499
Clcnkb	7.54645	0.0897654
Sectm1a	7.53068	0.0224297
Fau	7.49111	0.178196
Kcnn3	7.48226	7.71275e-28
AABR07047212.2	7.4792	0.0401781
AABR07000385.2	7.46078	0.0233216
AABR07044820.2	7.4585	0.0555586
AABR07050298.1	7.45454	0.184725
Vcan	7.4536	0
Pnpla1	7.42266	3.0744e-05
Pde4d	7.41776	3.21107e-28
Thbd	7.39579	0
Il2rb	7.37941	0.18806
Enpp3	7.37887	0
AC139927.1	7.34654	0.185371
AABR07007775.1	7.3305	0.227841
Slc25a21	7.32609	9.54094e-18
Asmt	7.32384	0.110882
Lix1	7.30996	0.102521
Cldn2	7.30996	0.102521
Pik3r5	7.28977	5.37738e-21
Hist1h2bl	7.2874	0.0480228
Gch1	7.28071	4.38505e-49
Ucn2	7.27248	0.00225088
Comp	7.25999	7.3055e-22
RGD1559493	7.25981	2.04658e-16
Gys2	7.24928	0.238159
Vwc2	7.23396	0.195551
Otor	7.23396	0.195551
LOC102550306	7.21782	0.105279
AABR07048321.1	7.2102	0.234535
Lgi2	7.20571	1.38133e-187
Casp1	7.20166	4.32261e-06
Sdk2	7.19874	0
Anxa8	7.17858	1.38799e-08
Gjb5	7.15994	7.97481e-07
Spatc1	7.15067	0.0235948
Nqo1	7.15063	0
Igfals	7.09585	0.240928
LOC100912292	7.09585	0.240928
AABR07029836.1	7.0953	0.246955
Rn60_4_2163.2	7.0953	0.246955
Hspb9	7.07693	0.29547
Cfap44	7.07693	0.29547
Rn60_X_0640.3	7.07693	0.29547
Arhgef15	7.06568	0.112394
Arl11	7.05088	2.67431e-05
Cyth4	7.00784	0.0178443
Txk	7.00683	0.0192692
Des	6.98459	1.72141e-05
Eaf2	6.96389	0.00101719
Tmc7	6.95882	0.138585
AABR07044080.2	6.95642	2.44552e-11
Cndp1	6.95174	2.74677e-11
Hpx	6.95049	1.65834e-224
Lrp3	6.94007	0.0441037
Dapk1	6.9187	1.0836e-147
AABR07004428.1	6.89097	0.0174553
Lgals4	6.88232	0.25604
Aanat	6.88232	0.25604
Ednra	6.86824	1.34138e-264
Gfpt2	6.86602	1.10592e-281
AABR07030729.1	6.84629	0.003418
Slc25a47	6.83979	0.0251116
AABR07030386.2	6.82877	0.314051
AABR07049405.1	6.82877	0.314051
Ccdc154	6.8229	0.195999
Slc1a2	6.82025	2.74719e-08
Pappa	6.81866	0
Dnajb13	6.79959	0.0632473
Mtmr7	6.79595	0.0540134
Dcn	6.78395	0.000388666
Zfand2a	6.76676	0
AABR07052523.2	6.76422	0.263079
Rorb	6.7486	6.81934e-43
Rbp7	6.72747	0.00489408
AABR07066529.3	6.72599	0.2611
AABR07072112.1	6.70796	0.0560465
Gm9905	6.68192	0.0092229
Plet1	6.66423	0.0291067
Tshr	6.63283	0.0748385
AC117065.1	6.61676	0.105221
Cdhr5	6.61068	1.3962e-09
AC094246.1	6.57493	0.275171
AABR07044569.1	6.57493	0.275171
Nckap5	6.57471	0.125477
Cd55	6.5655	2.01362e-184
Cd200r1l	6.55489	0.110258
AABR07039697.1	6.52415	0.0107618
Chst13	6.52367	0.0313441
Matk	6.51064	0.108653
C4bpa	6.50847	3.55151e-08
Rhou	6.50541	7.20921e-25
Sdk1	6.50343	9.59349e-154
Cnr2	6.49142	0.275983
Zbtb8b	6.49088	0.134705
Fgf10	6.48772	0.010829
AC130391.3	6.47813	0.236141
Tmem236	6.47813	0.236141
Rln3	6.47813	0.236141
Adamtsl1	6.45842	3.38176e-57
Vsig8	6.45717	0.00123634
Hcls1	6.43091	0.336636
LOC102554591	6.43091	0.336636
Foxe1	6.43091	0.336636
Ptchd2	6.43091	0.336636
Gtf2a1l	6.42233	0.143012
Rbp2	6.4134	5.50103e-33
Il18	6.39917	0.167944
Zcchc5	6.37823	9.84253e-16
Aire	6.36951	0.117609
Nrsn2	6.36626	0.243251
Ppp1r1b	6.34359	2.54819e-05
AABR07014241.1	6.33366	0.24556
AABR07018062.1	6.33366	0.24556
Ghrl	6.33366	0.24556
Asgr1	6.33029	4.20345e-05
Sdcbp2	6.31709	0.00122001
Tprg1	6.30409	0.293265
Slc17a1	6.30409	0.293265
Itgb2	6.2629	0.291219
Sspo	6.23873	0.0687741
Ccl11	6.23805	1.13586e-27
Nt5e	6.23118	3.70182e-99
AABR07004228.1	6.22227	0.298782
AABR07034455.2	6.22227	0.298782
Abca12	6.21901	0.218469
Scn4b	6.20434	2.09571e-06
Plcz1	6.20381	1.58897e-05
AC121220.1	6.19727	0.000439237
Catsper4	6.19376	0.181423
Cfd	6.18679	0.297185
Htr1f	6.16099	0.158304
Itgb4	6.15524	2.19709e-50
Adamts17	6.15476	0.000297106
aicda	6.12606	0.185383
Cnnm1	6.11048	0.260689
LOC102552829	6.11048	0.260689
Efna5	6.10368	0.0623935
Kcnk4	6.09181	0.000246526
Gdf15	6.08856	1.71003e-113
AC094647.2	6.07795	0.263192
Arrdc3	6.07616	0
AC117096.1	6.06945	0.309947
AABR07071383.1	6.06945	0.309947
Hspb1	6.06707	1.15814e-120
Mirlet7i	6.06093	0.0433546
Mir221	6.0527	0.186069
Btk	6.0527	0.186069
AABR07030603.1	6.02775	1.44602e-24
Rps15al2	5.99836	0.0225674
Aldh1l1	5.99214	0.000192132
Ac1576	5.98922	0.193237
Prg4	5.98406	3.14679e-72
Lrrtm3	5.97894	2.13149e-42
AABR07018456.1	5.95887	0.313742
Tsnaxip1	5.94388	0.00848038
Fbxo40	5.94108	0.371825
LOC498316	5.94108	0.371825
Mir30d	5.94108	0.371825
Plcd4	5.9249	3.23556e-11
LOC683961	5.92177	0.0849546
Creg1	5.92114	3.45269e-95
AC131537.2	5.86326	0.168579
Nr5a1	5.85726	0.279292
Efcab12	5.85726	0.279292
Ccl9	5.84962	0.0052
Gjb4	5.84467	6.78985e-05
AC111369.1	5.83811	0.327354
Serpina1	5.83811	0.327354
Yipf7	5.82554	0.111401
Rasgef1b	5.81832	0.253018
Col7a1	5.81348	1.20838e-14
Mettl11b	5.78549	3.34394e-05
Hp	5.77981	1.05287e-49
Cidec	5.77889	0.00542453
Prss35	5.77277	1.1456e-20
Sik1	5.77218	3.08517e-86
Rasal3	5.77036	0.00484189
Sctr	5.7673	0.00896967
Inmt	5.75123	0.173296
Arhgef37	5.74866	7.87268e-09
AABR07030914.1	5.72781	0.00178119
AC114093.2	5.72688	0.335934
Rn60_20_0064.7	5.72688	0.335934
RT1-DMb	5.72688	0.335934
AABR07004269.2	5.72577	0.332045
Rbp4	5.72577	0.332045
Snai3	5.72577	0.332045
Tbkbp1	5.71051	3.01447e-10
Mansc4	5.69787	0.212491
Sox6	5.69748	0.207339
RGD1566387	5.69316	0.208447
Hrh1	5.69257	0.205113
Dnm1	5.68013	9.26861e-108
Rn60_10_0702.5	5.66678	0.174925
Ppargc1a	5.66661	9.89524e-09
Mir23b	5.66345	0.150365
Tppp3	5.61202	0.000436419
Hist3h2bb	5.61001	0.345494
Ephx3	5.61001	0.345494
AC132671.1	5.61001	0.345494
Nptx1	5.59519	5.63129e-08
Ypel4	5.59404	1.1622e-99
Fzd9	5.59084	0.00242234
AABR07001519.1	5.58586	0.159207
Dbp	5.58477	0
MGC105649	5.57793	1.51768e-46
Ctsc	5.55248	1.65862e-91
Lrrc37a	5.55054	0.0545749
Slc6a17	5.52083	0.189095
Pde4b	5.51466	1.12231e-306
Prrt3	5.50867	0.0667368
Pglyrp1	5.5076	1.36312e-94
Wfdc18	5.49525	0
Pkd1l3	5.46283	0.170411
Scgb1c1	5.45476	5.28323e-22
Rundc3a	5.44653	0.00569119
Gabrr2	5.44442	0.0559108
Nampt	5.43519	0
Fendrr	5.43022	0.222062
Rhd	5.43022	0.222062
P2rx6	5.42773	0.0313133
AC142138.2	5.42275	0.0661547
Fmo3	5.41747	8.66804e-19
AABR07044714.1	5.41207	0.280285
Cnnm2	5.39104	1.91812e-250
Ptges	5.38831	1.14022e-50
Spink4	5.37556	0.193348
Smim22	5.33968	0.283657
Tmc2	5.33968	0.283657
Cysrt1	5.33845	0.0717033
C4b	5.32356	5.09177e-19
Sema3d	5.28852	3.21736e-48
AABR07019088.1	5.28739	3.96223e-08
Itgb3	5.28215	5.16823e-69
Itgb8	5.2255	1.52027e-154
Vsx2	5.20889	0.0134158
Zfp385d	5.16766	0.00387046
Prss8	5.162	0.243787
Nwd1	5.16172	0.00128964
Adcy10	5.15952	2.85199e-14
Trim29	5.14574	2.33071e-06
AABR07028776.1	5.1232	0.250823
Gpx2	5.1232	0.250823
AC120712.2	5.11787	0.00475923
RGD1304963	5.10991	1.80764e-07
Kcnk7	5.10597	0.000293652
Myo1g	5.08634	0.264705
Prox1	5.08579	0.0548198
Ptprn	5.07162	0
Akr1c3	5.06576	1.25069e-16
Fgf11	5.04101	4.04021e-05
Ankrd33b	5.03862	0.00980752
Slc13a4	5.0344	0.00510897
Tmem37	5.02918	0.000681078
Mt2A	5.01855	2.76102e-281
Gjc2	5.01772	0.0878786
Kcnf1	5.01151	0.00381516
AABR07027478.3	5.00126	0.159754
Noxo1	4.99694	0.119585
AABR07014118.1	4.99642	0.308881
AABR07004101.2	4.98933	0.0198702
Bcl2l1-ps1	4.97369	0.23461
AC094643.3	4.97063	0.229463
Angptl1	4.9687	1.66349e-30
Ptger1	4.96499	7.09786e-05
S1pr1	4.96497	0
Adamts4	4.96155	4.31147e-76
RGD1304929	4.95777	0.009734
AABR07015080.2	4.93388	0.0817082
Kif5a	4.92617	1.74135e-05
RGD1310262	4.9153	0.157478
Ccno	4.91405	0.0627767
Xpnpep2	4.91122	5.13213e-06
Plg	4.90703	0.0833946
Lgals7	4.90305	0.176166
Lgi4	4.89076	0.00139817
AABR07063082.1	4.88932	4.03886e-11
Mapt	4.87699	0.109654
Tmc8	4.86352	0.158088
AABR07024908.1	4.85338	0.27275
AABR07030834.1	4.85215	0.268695
AABR07062513.1	4.83747	4.42474e-136
Htra4	4.82273	1.65805e-11
Mafb	4.82243	6.52433e-16
Pde3a	4.81274	5.68048e-43
Aim1	4.79676	0.186477
Lrrc3	4.79339	0.287793
Fbln1	4.77515	0
AABR07044036.1	4.75992	0.247402
LOC100361741	4.74045	0.000917753
Mt1m	4.73996	1.0414e-08
Mboat4	4.73881	0.223924
Adora2b	4.73564	9.69099e-74
Hist1h1t	4.71642	0.164569
Icos	4.712	0.00911698
Gdf9	4.7081	0.196741
Kcne2	4.69802	5.42234e-05
Erich6	4.69162	0.149538
Ngfr	4.69071	0.00365304
Scn1b	4.68592	2.14609e-43
Ptgir	4.68167	1.36595e-05
Adcy5	4.67689	1.16773e-20
Ctss	4.67656	0.173647
Mt1	4.67009	1.0265e-65
Fgf16	4.66178	0.117203
Adam11	4.66042	0.255605
AABR07034795.1	4.65061	0.0959179
Tnip3	4.64643	0.0135386
Gsta4	4.6279	2.64644e-87
Ushbp1	4.60901	0.102404
Vom2r16	4.59779	0.256167
Dll1	4.5895	1.79237e-14
Ppp1r3c	4.57999	4.23694e-201
RGD1310049	4.56857	1.55332e-25
Pknox2	4.55641	0.0111813
Smim24	4.55424	0.00250423
Ankra2	4.55255	0.264285
Baat	4.55207	0.264184
Adgrg5	4.54599	0.000128223
Spata2L	4.54299	1.86403e-72
RGD1560633	4.54206	0.204506
Pglyrp2	4.54079	4.86254e-06
Ccdc64	4.54024	0.106118
Rn60_1_1360.1	4.53197	0.273603
LOC690288	4.53197	0.273603
Akr1c19	4.52744	0.000459721
Msmp	4.5211	0.0125169
Scg2	4.51812	0.0142177
Chdh	4.5076	3.31133e-30
Sox7	4.50361	8.16174e-36
Prr16	4.47904	1.06906e-102
Cyp4f6	4.47262	0.0607862
AABR07018416.1	4.47065	0.274424
Ppbp	4.46769	0.00622686
Klrc2	4.46044	0.107704
LOC363337	4.45965	0.186369
A930016O22Rik	4.45943	0.312382
Fmo5	4.45043	1.48447e-57
Nova2	4.43482	0.121143
Opn4	4.42904	0.00253806
Pcdh1	4.4243	3.58178e-14
LOC680097	4.41182	0.0405874
AABR07071101.1	4.41097	0.323975
snoU109	4.40798	0.0612484
Mir140	4.40446	0.0359113
Hhex	4.39482	0.226861
Ldlrad1	4.39396	1.09712e-13
AC119762.1	4.3925	0.31684
Iqgap2	4.39081	0.0164645
Steap4	4.38029	4.41479e-211
Mybph	4.37313	7.71139e-05
AABR07012775.1	4.36219	0.147595
AC125982.1	4.36047	0.034598
Rbm47	4.3428	0.00126503
Hist2h2aa2	4.34132	0.00859725
AC128986.1	4.32588	0.0058563
Atp2b4	4.32515	1.86529e-180
Actn3	4.32499	1.21647e-06
AABR07062512.1	4.32202	6.10064e-47
Baalc	4.31594	0.00158074
Sult2b1	4.2927	0.0174837
Mgst1	4.27145	0
Ptafr	4.25371	9.97891e-16
Rn60_12_0174.1	4.24598	0.103777
SCARNA14	4.24378	0.232668
Il15ra	4.23147	8.75627e-09
Cyp7b1	4.22997	5.38515e-52
Cmbl	4.19614	0.0117045
AABR07040944.1	4.19422	0.194439
Atf3	4.18684	9.27873e-23
Rassf2	4.179	1.12625e-16
AC109877.1	4.1719	0.239656
Cpm	4.16737	0.000343951
Zfp951	4.16308	0.095127
AABR07059258.1	4.15827	0.000146562
Galntl5	4.15707	0.00649134
Lipm	4.14848	0.225695
Fam174b	4.147	0.349602
Nr4a3	4.14668	3.3522e-52
Gip	4.14487	1.03389e-08
Grin3b	4.14208	0.341823
Dpm3	4.13269	0.211721
Tshz2	4.11311	0.000597969
LOC100910137	4.10908	0.0890806
Ssc5d	4.10685	0
Pygm	4.1021	2.93391e-10
Soat2	4.1006	0.235937
Lcn2	4.10057	0
Gstt2	4.08715	1.69968e-88
LOC683410	4.07806	0.354739
Cd5	4.07512	0.349218
Tmem171	4.06446	0.00679992
S100a5	4.05101	0.0574962
Anks4b	4.05024	5.6741e-05
Slc2a9	4.04269	0.000158147
Ccdc184	4.03285	0.234912
Bmp2	4.03192	1.22807e-06
AABR07012728.2	4.03024	0.161342
Hr	4.02349	3.30952e-158
AABR07054303.1	4.01181	0.36227
AC139392.1	4.00971	0.357566
Qrich2	4.00104	0.0247047
AABR07072916.1	3.98851	0.275792
Cyp2c22	3.97666	0.329005
Clec2d2	3.97595	3.57946e-06
Slc2a5	3.97288	0.0409456
Rn60_7_1164.3	3.97223	0.367321
AABR07051485.1	3.9627	0.231636
Fam110c	3.96179	8.00486e-131
Cd37	3.94556	0.234832
Ramp3	3.94495	9.30389e-262
Adgrg1	3.94451	5.19239e-51
Nefh	3.94152	2.00366e-36
Nppc	3.93814	0.0894122
LOC103689943	3.93364	0.022065
AC107096.2	3.93206	0.102105
Mrgprf	3.92516	1.70641e-48
Lynx1	3.92319	0.0592042
Trim43a	3.91902	0.0220387
SNORD73	3.91841	0.186368
Fam20a	3.91173	1.69635e-14
AABR07013202.1	3.90924	1.49703e-05
Tgm1	3.90399	3.56802e-27
Xpnpep1	3.90019	0
LOC689757	3.89975	0.011815
AABR07071969.1	3.89838	0.239562
Ecm1	3.89646	1.24752e-306
Mapk13	3.89487	0.334289
Kcns3	3.89234	0.0165109
Dennd2d	3.88431	0.000128958
Inpp5d	3.87224	1.42631e-11
Habp2	3.86118	0.0304136
Slc16a1	3.85309	9.39841e-236
AC107096.1	3.84275	0.0272307
Srxn1	3.83983	3.74514e-30
RGD1560775	3.83704	0.312393
Timd2	3.83228	0.000448527
Tnxb	3.82786	8.20543e-53
Smco2	3.81951	0.38608
Fetub	3.81949	0.00771899
LOC498222	3.80396	0.114784
AABR07055827.1	3.79263	0.384189
Rn60_X_0698.2	3.79202	0.379003
Pld5	3.78933	0.0090726
Crem	3.7839	1.65097e-110
Trpm5	3.7734	0.0100751
Khdc1c	3.77199	0.386714
AABR07052730.3	3.77195	0.385629
Rnase10	3.76627	0.321199
AABR07007861.1	3.7532	0.384489
RGD1304770	3.7532	0.384489
Hist2h2ac	3.75315	0.389818
Sema3g	3.75186	2.04566e-09
RGD1561282	3.751	0.294712
Uap1	3.74199	2.87624e-290
S100b	3.72229	0.115035
Sfn	3.71698	0.124396
Eqtn	3.71433	0.00834069
Pde2a	3.70539	0.202448
Mmrn2	3.70481	0.0185578
Sfxn4	3.70253	2.20066e-35
C1qtnf4	3.70091	0.132535
Ebi3	3.69616	2.73847e-26
LOC100360002	3.69416	0.113989
Igdcc3	3.69359	0.226204
Star	3.6882	1.21209e-08
Mir6326	3.68384	0.318351
Jag2	3.67643	0.0104435
Rab9b	3.676	0.130169
Kcnk5	3.67342	6.77263e-20
Cd6	3.66677	4.02452e-11
AABR07053470.1	3.65695	0.165687
Slc22a4	3.65228	0.0919185
Znf750	3.64772	0.364494
AABR07070594.1	3.64772	0.364494
Col20a1	3.64745	0.00109309
LOC691485	3.64462	0.188127
Baiap2l2	3.63801	0.222081
Evi2a	3.63611	0.149415
Apoa1	3.63195	0.00716867
AABR07048397.1	3.63045	0.368158
AABR07064011.1	3.62935	0.373294
Pde1c	3.62538	4.02019e-42
Rarres1	3.62528	5.82982e-20
Arl5c	3.62478	0.0520042
Ceacam18	3.62084	4.91771e-09
Btn1a1	3.61573	0.0900137
AABR07044454.1	3.61545	0.293999
Lmo2	3.61046	9.29367e-20
Akap14	3.60271	0.221321
Ccdc88c	3.59647	0.000159506
AC118490.1	3.58677	0.0719039
Gfra1	3.58261	1.99497e-13
Socs2	3.57312	0.129943
Rn60_X_1141.2	3.56943	0.376439
Hlf	3.56781	0.38173
Tbx3	3.56749	3.07926e-27
Pm20d2	3.56543	0.309534
Tuba8	3.56434	0.0783853
Nr1d1	3.56277	7.63449e-227
Egr3	3.55015	2.43069e-27
Igfbp4	3.53189	1.30104e-110
Ppap2b	3.53022	0
Ttc22	3.53012	2.81589e-45
Slc38a3	3.52617	5.09245e-07
Fam161a	3.52523	0.13263
Il1f10	3.52515	0.000357153
Kdm4d	3.51809	0.179906
Mroh2a	3.51724	5.90318e-20
LOC689065	3.51454	0.0302387
Dusp2	3.50769	0.0225226
LOC103693683	3.50343	1.84524e-10
Hsd11b2	3.50088	0.000669772
Tesc	3.49918	0.00116637
Nrcam	3.49489	0.076854
Tsc22d1	3.49333	0
Ppidl1	3.4929	0.012171
S1pr5	3.48795	0.244621
Slc5a7	3.48539	0.0429563
Proser2	3.48263	0.00267261
Thsd7a	3.48257	4.22209e-10
LOC688932	3.47532	0.137082
Sox5	3.47405	9.77613e-15
Rbks	3.47148	1.07651e-36
Ankrd61	3.46228	0.221378
AABR07070238.1	3.4561	0.00137445
Lrp11	3.45064	4.03935e-248
Hist1h2bo	3.44938	0.000681656
AABR07006042.1	3.44907	0.300631
Pik3cg	3.44678	0.144023
Trim54	3.44195	0.318409
Map3k8	3.43376	5.87053e-121
Hmgcs2	3.43	0.223304
Enpep	3.42715	0
Col24a1	3.42395	0.0151433
Tmem88	3.42311	0.0932275
Tex26	3.42145	0.0372625
Ctsl	3.42078	0
Tmem116	3.38961	0.0911964
Ccnd2	3.38571	0.0595288
Diras1	3.38447	0.0417249
Fam169a	3.36813	0.323669
Prdx5	3.36731	0
Eps8l2	3.36516	1.50467e-10
AABR07063901.2	3.3576	0.0977323
AC106932.1	3.35176	0.310806
Ass1	3.35071	4.30292e-57
Rasd1	3.34688	5.95183e-05
Nr6a1	3.34177	1.76944e-05
Slc7a2	3.3403	5.53201e-268
Slc16a5	3.33435	0.107058
Lbp	3.32891	0
Gda	3.32326	0
Blnk	3.32072	0.245979
Axin2	3.31977	1.32198e-11
Prodh	3.31834	1.51306e-09
Slc14a1	3.31482	3.02041e-05
Nxnl1	3.30602	0.194386
AABR07030450.1	3.30046	0.15905
Tvp23a	3.29953	0.0138302
Alpl	3.29763	0.00212918
AABR07051310.1	3.29608	0.05147
RGD1566369	3.28961	0.08644
AABR07070892.1	3.2861	0.214703
AABR07068852.1	3.28379	0.0608643
G0s2	3.2778	6.98017e-16
LOC100362109	3.27474	0.0893615
Adam8	3.26758	1.51678e-11
Tns4	3.26383	0.351425
Nrbp2	3.25974	7.54029e-124
Mir27b	3.259	0.0775326
Rem2	3.25894	1.09845e-06
Bhlhe41	3.24269	3.61183e-18
Fam159a	3.24202	0.364748
Sowahc	3.2396	1.37541e-168
Trappc3l	3.23738	0.0783725
Fam227b	3.22355	1.34964e-10
Clcn1	3.22352	0.330001
Zfp709l1	3.21829	0.138728
Stac2	3.21366	4.94244e-68
Efemp1	3.21338	2.33628e-09
Ppfibp2	3.2103	2.53515e-16
Ap3b2	3.20974	0.136636
Abat	3.20159	0.3098
LOC688812	3.19731	0.0507464
Trib3	3.19631	1.6723e-32
Rrh	3.19058	0.0524085
Cers3	3.1876	0.294654
Zfp874b	3.18254	3.93188e-37
Ptpre	3.18199	9.77184e-55
Crabp2	3.17895	0.0352023
Acpp	3.17666	0.000499954
Actl7b	3.17494	0.00441337
Fosl2	3.17255	2.95033e-105
LOC687441	3.17127	0.0104198
AABR07071208.2	3.16735	0.00561906
Ncf1	3.16317	0.161714
Sh2d5	3.15175	4.23042e-05
Wnt10b	3.15087	0.229064
Txlnb	3.14426	0.00935139
Mdga2	3.14326	3.94312e-16
Dpep1	3.1381	1.78225e-39
Mst1	3.13782	0.252364
Prokr2	3.1372	0.000500305
Hist1h2ao	3.13331	0.0327002
Ankrd2	3.13161	0.00444516
Mocos	3.13066	1.22896e-62
AABR07027854.1	3.1306	0.203925
Hist1h2bg	3.12477	7.72599e-129
Wdr86	3.12258	0.365257
Mall	3.12159	0.000491785
AABR07022162.1	3.11514	0.37424
Cmah	3.11282	1.90366e-15
Wdr54	3.10921	0.241911
Inhbe	3.1044	0.27452
Lrrc66	3.10072	0.00131754
Mmp28	3.0995	1.24134e-12
Macc1	3.09927	0.0020635
AABR07041247.1	3.09178	0.013099
Cd207	3.09115	0.0927612
Tmem14a	3.09052	0.0055926
Gstt1	3.08924	1.58605e-13
AABR07053734.1	3.08716	0.362353
Gm1045	3.08573	0.135891
LOC100362384	3.08213	0.0175449
Sult5a1	3.07786	6.57437e-06
RGD1560470	3.07604	9.25807e-14
AABR07036435.1	3.07518	0.342893
Cngb1	3.07357	0.0651593
Tor4a	3.07254	1.92526e-34
5S_rRNA	3.07083	0.00674621
St3gal4	3.06943	4.10693e-238
Gsap	3.06242	4.94474e-42
Rn60_X_0768.2	3.0603	0.291259
Matn4	3.05033	2.22391e-27
Nceh1	3.04672	6.30172e-79
Rn60_7_1407.2	3.04585	0.127792
Hpd	3.04425	1.06796e-17
Scarf1	3.04366	1.52518e-05
Upp1	3.04087	2.46662e-100
Nmb	3.03999	0.0259039
AC117065.2	3.03901	0.369702
Eva1c	3.03817	3.31052e-45
Adgb	3.03638	0.000246497
Syne4	3.03509	0.0323869
Fam229a	3.03313	0.0832038
Slc8b1	3.02776	3.6717e-113
Scel	3.02587	0.00262403
Mgat3	3.02487	1.08815e-42
Meis2	3.02346	6.84602e-110
Procr	3.0187	1.57726e-44
Atp1b2	3.01774	0.0036785
Ttyh2	3.01664	4.45121e-58
RGD1565415	3.01339	0.0979875
Lax1	3.00609	0.317837
AABR07030603.2	3.00554	0.00541295
RGD1562165	2.99407	9.94142e-05
Slc43a2	2.98864	1.94529e-100
Ly6g6c	2.98693	0.305232
Gpr132	2.98333	0.11963
Catsperd	2.98328	5.38395e-10
Myl6b	2.98114	4.52261e-08
SNORD39	2.98026	0.0726397
RGD1565459	2.97952	0.280985
AC119111.1	2.97673	0.0281403
7SK	2.97143	1.99269e-12
Fmnl2	2.97017	3.2464e-74
Trim10	2.96859	0.0418725
AABR07022022.1	2.9679	0.232964
Mei1	2.96125	0.0730315
Mreg	2.96012	0.00260977
AABR07006081.1	2.95923	0.0360105
AC110488.1	2.95899	0.37989
Wwp2	2.95863	2.78964e-205
RGD1308750	2.95668	0.35833
Hspb8	2.95572	1.34167e-80
Rn60_X_0770.1	2.95196	0.166932
Inca1	2.95149	0.288766
Lrrc8d	2.95133	2.28876e-89
Nxph4	2.95053	1.01587e-07
C1s	2.94955	1.55972e-214
Panx2	2.94536	3.78766e-08
Tlr8	2.94305	0.00344139
Fgr	2.94296	7.66737e-36
Ciart	2.94082	1.56785e-26
AABR07058985.2	2.93808	0.0145002
Tmem151a	2.93731	0.310155
Ptger4	2.93703	1.79805e-06
Cxcr5	2.93697	0.236516
Robo1	2.93652	4.82761e-182
4732471J01Rik	2.93635	0.294432
AC123425.1	2.92872	0.0723591
Syt15	2.92052	0.0362828
AABR07013686.1	2.91699	0.343278
Pla2g7	2.91315	5.24066e-27
Zpbp2	2.90989	0.00155802
Steap1	2.90968	4.8624e-57
P3h2	2.90876	0.176258
C4a	2.90863	2.11225e-12
N4bp2l1	2.90841	2.29399e-20
Smim3	2.89514	1.8417e-82
Galnt2	2.89103	0
Tek	2.89076	0.00123859
Tgfbr3	2.8861	5.14362e-96
Serpine2	2.88054	0
AABR07001444.1	2.88029	0.115417
SNORD48	2.878	0.377332
Lrrc24	2.87686	0.0250157
Kcnj2	2.8767	6.77392e-09
Penk	2.87332	3.30299e-47
Cacna1g	2.87214	3.53819e-257
Entpd2	2.86663	1.02979e-94
Fam46c	2.86091	8.28092e-05
AABR07072371.1	2.85743	0.130383
Golga7b	2.85486	0.224198
Emilin2	2.85415	4.25035e-78
Ralgds	2.85396	1.77498e-73
AABR07071243.1	2.85281	0.235125
RGD1563705	2.85203	0.0964992
Kcnj16	2.85129	1.15705e-10
Arpp21	2.84746	0.159111
Dlx2	2.84723	0.259566
Gde1	2.84659	2.08145e-91
Pon3	2.83448	4.10399e-06
Lat2	2.8341	0.37755
Eid2b	2.83214	3.4858e-06
LOC682666	2.8319	0.064296
Serpinb10	2.83113	0.324435
Pdxk	2.82716	1.71758e-53
Sgip1	2.82393	1.68382e-38
Pdk4	2.82376	7.07805e-13
Sod2	2.81594	2.64801e-290
Arid3a	2.81169	4.49847e-17
Rn60_X_0691.2	2.80488	0.0552652
Kitlg	2.80412	5.18075e-18
Rom1	2.78581	1.12235e-41
AABR07030823.1	2.78178	0.113845
Il6r	2.78175	2.21459e-57
LOC367195	2.77764	0.366013
AABR07009978.1	2.77712	0.347542
Rn60_5_1607.1	2.77353	0.196206
Rsph6a	2.76915	0.248351
AABR07060133.1	2.76419	0.033438
Krt79	2.76338	0.0458868
Prr5l	2.75762	1.87232e-12
Arg2	2.75732	0.00021163
Kcna4	2.75641	0.000429802
Ppp1r3g	2.75186	0.0034652
Il25	2.74655	0.0151477
AY172581.24	2.74605	2.53691e-15
Cep295nl	2.74456	0.00184703
Epn3	2.7423	0.0842748
Slc28a2	2.74164	0.00594306
Syngr3	2.74101	0.0709509
Cmya5	2.73748	0.000133145
AC114343.2	2.73717	6.22771e-08
Acot11	2.73498	0.00938674
LOC681458	2.7331	0.0357796
Itga10	2.73155	0.297336
Slc26a10	2.73095	0.00259533
Akr7a3	2.72923	2.70411e-07
Zmynd12	2.72659	0.200201
Cdkn1a	2.72587	1.75198e-209
AABR07003187.2	2.72508	0.213225
AABR07071661.1	2.71758	0.00229725
Dedd2	2.71697	3.3049e-43
Cd101	2.71475	0.0214167
LOC100910636	2.71182	0.0134724
Tmod1	2.70591	0.000295144
Prrt1	2.70447	1.0437e-24
Prob1	2.70197	0.0493795
SNORA74	2.70099	0.231632
Hpse	2.70036	3.84853e-37
Letm2	2.69606	2.05576e-24
Nek11	2.69074	1.28417e-05
Zfp92	2.68929	0.0416049
Rn60_20_0049.10	2.68784	0.0295316
RGD1561958	2.68688	0.0583547
Mocs1	2.68286	9.15817e-133
Sema3b	2.67836	5.11423e-28
Ptgfr	2.67636	3.68558e-71
Htr2a	2.67467	2.0915e-94
Siah3	2.67458	0.0110257
AABR07050487.1	2.67308	0.00110367
Zswim5	2.67274	0.326449
Gng8	2.66675	3.03168e-23
Abcb11	2.66481	0.1786
Cd74	2.6618	6.94467e-08
Rn60_10_0878.6	2.66079	0.293387
Sema6a	2.65774	2.64849e-39
Slc17a3	2.65704	0.0279065
AC124205.1	2.6526	0.161241
Sptbn2	2.65049	5.07427e-10
Ihh	2.64995	0.180189
Ppp3ca	2.64583	1.99321e-176
Plekha5	2.64423	3.11077e-126
Il1r2	2.64322	0.0220371
1700020D05Rik	2.64017	0.0133374
Bcl3	2.63956	1.2929e-158
Spem1	2.63515	0.275469
Tnfsf13b	2.63478	0.347002
Ascl2	2.63401	6.93288e-05
Padi3	2.63165	2.56083e-14
Ltk	2.62859	0.0797294
Stc1	2.62761	4.14333e-22
Ctrb1	2.62728	0.127176
Zfp462	2.62348	2.86885e-137
Ttll6	2.62283	0.351681
Nlrc4	2.62073	0.00163572
RGD1308775	2.62045	0.106581
Ago4	2.61923	0.00225568
Scnn1a	2.61526	9.38008e-15
Ceacam19	2.61387	0.315537
Abtb2	2.61365	4.1659e-13
Pln	2.61347	0.274717
Cpt1a	2.61222	4.69204e-287
AABR07026359.1	2.60999	0.272222
Usp53	2.6081	2.2578e-72
Slc44a3	2.60617	3.92433e-05
Rnf152	2.60414	0.000417357
AABR07027388.1	2.60327	0.371836
Sec31b	2.60277	0.0335351
Chic1	2.59938	0.0191164
P2ry2	2.58958	2.78423e-41
Il36b	2.58788	0.00296462
Tanc2	2.58161	1.68915e-53
Hapln3	2.58112	1.07309e-14
Chi3l1	2.57938	5.80288e-70
C1r	2.57786	2.75771e-147
Slc38a8	2.57446	0.149497
Lcn12	2.57291	0.00103887
Hspa8	2.57198	0.270553
Bcam	2.56729	1.26229e-05
Unc13d	2.56621	3.41845e-10
RGD1564171	2.56576	1.70647e-08
Tex22	2.56449	0.283149
Ston2	2.56438	2.65662e-14
AABR07005779.3	2.56329	0.0210717
Edar	2.561	9.56043e-15
Gchfr	2.56061	2.21848e-32
Fam117a	2.55713	1.63606e-67
Hist1h2bd	2.55085	0.109391
Cd82	2.54829	0
AABR07049792.1	2.54483	0.184143
Derl3	2.53675	0.0803657
Syce2	2.53121	0.194736
Slc2a12	2.53026	2.54369e-78
Ogdhl	2.5287	1.72914e-07
Gpd1	2.52771	0.000444154
Slco2a1	2.52751	9.54954e-141
Rtn4r	2.52421	3.12541e-06
Fam227a	2.52393	0.000819854
Dbil5	2.5235	0.00294941
AABR07063126.1	2.52258	0.0430164
Bmpr1b	2.52199	9.66737e-06
Dyrk1b	2.52133	4.8319e-75
Chd1l	2.5196	1.18403e-80
AC111287.1	2.51942	0.221974
Rora	2.51923	9.15828e-05
Fbxo17	2.51622	0.279667
Pde3b	2.51451	2.19938e-86
Ggnbp1	2.51354	0.00099255
Maob	2.5122	3.91954e-24
AABR07029260.1	2.50649	0.0687178
Egr2	2.50366	1.89412e-47
LOC691909	2.5013	1.05305e-19
Aamdc	2.50106	1.23328e-07
Gabbr2	2.49887	0.278343
Scara5	2.49828	2.24382e-85
Myb	2.49428	0.000521328
LOC688684	2.49264	0.162408
Slc7a11	2.49094	6.32637e-27
AABR07036331.2	2.49037	0.00198451
Rhbg	2.4902	0.0650375
Islr	2.48409	9.82147e-09
AABR07016845.1	2.48267	0.0708741
Nxn	2.48069	6.12535e-100
Adh6	2.47927	2.88276e-233
Grina	2.47856	7.39614e-220
Pla2g4d	2.47465	0.38768
Pdgfc	2.47457	2.31997e-30
Dyrk3	2.47313	4.90201e-12
Hist1h2ah	2.46193	0.0858812
Per1	2.46147	5.34745e-97
Nuggc	2.46048	0.225335
Gpr88	2.4575	1.27412e-55
AABR07012583.3	2.45695	0.0252374
Spred3	2.4523	8.98862e-27
Krt15	2.45063	0.160207
Ano7	2.45003	0.0532972
RGD1561113	2.44599	2.11312e-119
Sec14l4	2.44468	3.30599e-21
AABR07007875.1	2.44415	0.0829094
Cdnf	2.4432	0.00870783
Ak1	2.44224	3.2495e-35
Kcnma1	2.44078	0.0219515
Qpct	2.44031	0.00546417
Aldh1a1	2.44015	0.179541
Gpx1	2.43896	7.78166e-114
Fam83g	2.43677	0.327976
Plekhb1	2.43315	0.117342
Slc16a8	2.43283	0.196734
LOC680693	2.4315	9.23762e-07
Il23a	2.42631	0.00119664
Xkr8	2.4248	1.7092e-35
Bcl6	2.42122	2.77107e-200
Abca1	2.42066	3.72577e-130
Hif1a	2.42053	1.984e-140
AABR07027309.1	2.41976	0.23847
Hvcn1	2.41974	0.000549996
Aifm3	2.41851	0.000228426
RGD1559639	2.41632	0.0577593
LOC501233	2.41577	3.19474e-17
Csmd1	2.41065	0.33505
Traf1	2.41023	1.4097e-24
Serping1	2.40891	1.4777e-123
Renbp	2.40873	1.68249e-52
Hyal1	2.40845	5.22367e-71
LOC680656	2.40719	0.203952
AABR07027752.3	2.40655	0.0095956
Clec2dl1	2.40591	2.47912e-38
Tob1	2.40443	1.40767e-160
F5	2.40267	0.330892
Rn60_10_0702.4	2.402	2.01037e-05
Msln	2.40069	1.81698e-23
Ifitm1	2.3995	1.01025e-36
Zfp819	2.39816	3.44054e-07
Bst1	2.3972	2.65336e-92
Ptgr1	2.39631	0.00226001
Cers6	2.39553	3.54291e-72
Ddit4	2.3948	2.6157e-97
Tiparp	2.39246	2.23621e-40
Tmc6	2.38787	4.13454e-37
LOC100364027	2.38293	0.21055
Ctsk	2.38182	4.30345e-76
SNORD14	2.38071	0.00918968
Cdh17	2.38067	1.49516e-09
Ccdc71l	2.37417	2.23903e-07
LOC100911585	2.36997	0.350119
Mogat2	2.36958	0.102796
Zfp503	2.36762	4.81243e-88
Misp	2.36704	0.327222
LOC100911867	2.36424	9.89459e-39
Rn60_20_0066.11	2.36374	0.181638
RGD1310951	2.3637	3.33245e-21
Ccl22	2.36301	0.293347
Ophn1	2.36244	8.57639e-15
Acad11	2.35975	2.69249e-43
Itga2b	2.35971	0.0264655
Ikbke	2.35968	1.17495e-113
AC111943.1	2.35811	0.372855
Lrrc8b	2.35737	2.94825e-61
Lrguk	2.3564	0.127541
Cyp4f1	2.35562	0.00063764
Gpr146	2.35329	1.25205e-15
Tmem62	2.35164	6.15938e-35
Plbd2	2.34899	1.40647e-215
Slc6a4	2.34789	9.92488e-49
Xpa	2.34775	3.16277e-19
Fdx1	2.34606	1.23388e-53
Sqstm1	2.34598	3.16211e-189
Magi2	2.34096	0.00197264
Agpat9	2.34061	9.42061e-19
Mcam	2.33567	1.47917e-56
Slit3	2.33417	1.01849e-54
Abcc4	2.33364	4.49819e-123
Tmem140	2.33348	1.86589e-12
Fth1	2.33199	4.83027e-253
RT1-Da	2.33027	0.365695
Stat5a	2.33015	4.48054e-93
Ero1l	2.32908	1.15456e-152
AABR07058501.1	2.32806	0.110557
Atp6ap1l	2.32419	0.086394
Ankrd55	2.32322	0.00114454
Ccdc121	2.3231	0.158745
Lpar2	2.32229	0.303519
Rnf125	2.32001	0.0467954
Zdhhc24	2.31946	1.36609e-42
Gpr137	2.3145	1.18005e-53
RGD1311251	2.31418	0.220414
Hist1h1b	2.31383	0.0490565
LOC690096	2.31126	0.120758
Prkch	2.31086	0.00343635
Ube2ql1	2.30908	0.337787
Slc39a6	2.3089	7.6032e-203
Plekhd1	2.30867	0.203065
C1ql4	2.30845	0.00395198
Nrip2	2.30297	0.00140539
Trpv1	2.3026	0.0592089
Ccnb1ip1	2.29977	0.384282
Susd2	2.29951	2.55569e-11
Mmp9	2.29832	0.375687
Wdr91	2.2915	1.93893e-67
Gas1	2.29147	1.04036e-43
Abcb1a	2.28687	4.08783e-153
Ttll3	2.28634	0.00740705
Sh3pxd2b	2.28548	7.0286e-134
AABR07071210.2	2.28526	0.0965834
Ier5	2.2833	1.96973e-131
Egfl7	2.28312	2.50208e-44
Osgin1	2.28149	3.97365e-17
Abca7	2.28017	6.1482e-53
Gprc5a	2.28014	4.66518e-25
Manba	2.27909	6.15609e-108
AABR07027039.1	2.27497	0.175028
Klhl35	2.27274	0.0126812
Fzd5	2.27198	9.73853e-24
Gckr	2.27044	0.0637632
LOC100360333	2.26964	0.195058
Rn60_9_0428.1	2.26817	0.0133697
Dusp23	2.26809	0.0019329
Itgb7	2.26804	0.166108
Sod3	2.26649	2.18634e-235
AABR07067042.1	2.26586	0.145227
RGD1309621	2.26568	1.86451e-101
LOC691141	2.26546	0.237071
Baiap2	2.26416	1.26351e-81
Bid	2.26413	1.08978e-47
AABR07015505.1	2.26344	0.000414954
Agbl2	2.2633	0.368888
C1rl	2.26273	6.28634e-62
Cacna1c	2.26169	3.73678e-35
Fam13a	2.25901	8.09525e-116
Rfx2	2.25875	1.41721e-25
AC099444.1	2.24976	0.327018
Galnt3	2.24791	5.73729e-07
AABR07054189.1	2.24769	3.35847e-133
Phlda1	2.24748	4.11282e-115
Spag6l	2.24608	0.266809
Tmem53	2.24602	8.22878e-14
Bmf	2.24598	5.62856e-27
AC125847.3	2.24312	0.180723
AABR07027811.6	2.24114	0.132967
AABR07030351.1	2.2402	0.354688
Kcp	2.23838	0.00847922
AABR07019442.2	2.23639	0.0230044
C3	2.23634	4.19349e-92
Ptpn6	2.23176	0.00192349
Ephx1	2.23062	3.91964e-64
Sybu	2.23032	0.0171585
Ppil6	2.22916	0.00114331
AABR07051218.1	2.22859	0.0793732
Col6a3	2.22661	4.40334e-23
Nod1	2.22418	5.9497e-118
Lrp1	2.22345	1.20427e-28
Ptpn18	2.2203	0.230106
Rn60_10_0701.2	2.21987	0.00747722
Ppp1r32	2.21913	0.306144
AABR07012826.1	2.21442	0.206402
Cat	2.20904	2.70992e-200
RGD1565059	2.20869	1.49719e-06
AABR07003344.1	2.20824	0.064001
Gaa	2.20658	1.20782e-197
Porcn	2.20537	2.11227e-33
Rhbdf2	2.2049	7.79216e-94
AABR07049862.2	2.19927	0.310485
SNORD105	2.19845	0.225459
Sts	2.19551	4.94803e-51
Alkbh6	2.19545	0.00330703
Capn12	2.19375	9.46946e-05
Musk	2.1919	0.0883096
Kif9	2.1894	0.000938995
Rn60_17_0453.2	2.18678	0.118242
AABR07005779.4	2.18571	0.0569376
Aqp1	2.1849	7.51716e-27
Ampd3	2.18335	9.46014e-14
Eng	2.18235	3.39333e-08
Crispld1	2.18207	0.293354
Zfp385b	2.18203	0.00685503
RGD1564836	2.18106	0.350169
Fam102a	2.17869	2.48644e-39
Csf2	2.17801	0.015696
Tnnt3	2.17609	5.80874e-06
Dsc2	2.17482	1.68991e-17
Extl1	2.17281	0.15274
Fam65b	2.16884	3.25451e-15
Sema3a	2.16867	5.04081e-09
AABR07000121.1	2.16866	0.184417
RGD1564792	2.16521	6.64554e-08
AABR07019085.1	2.16304	5.71559e-09
AABR07030529.1	2.16272	0.0527144
AABR07055805.1	2.16048	0.13564
Enc1	2.15944	1.20692e-120
Flcn	2.15814	1.04639e-71
Ppp1r15a	2.15526	1.06891e-121
Pcmtd2	2.15487	8.71362e-67
Irak3	2.15446	8.47551e-167
AABR07044049.1	2.15423	1.681e-05
AABR07070486.1	2.15405	0.250956
Pla2g2e	2.1523	0.0105199
Lhfpl2	2.15156	7.09598e-22
Pc	2.15127	7.7067e-68
Fbxo32	2.15097	4.65946e-13
Zmynd15	2.15033	3.53692e-11
Dlx5	2.14857	0.152736
Cspg5	2.14852	0.0144516
Akr1e2	2.14784	8.53915e-20
Bcl2l11	2.14713	5.54212e-50
Prph	2.14569	0.0271176
Ggt1	2.14474	0.000888599
LOC685849	2.14449	0.0461526
Sgcd	2.14387	0.0449881
Ankrd66	2.14341	0.286478
AABR07053065.1	2.14324	0.144655
Brdt	2.14249	0.316486
Slc25a34	2.14237	0.188399
Ptprv	2.142	2.71182e-07
AC114343.1	2.14169	4.39908e-07
Mycbp2	2.14167	3.20941e-90
Rsph3	2.14054	1.41928e-05
Slc39a14	2.13832	1.99665e-246
Tnfrsf9	2.1368	2.75317e-44
Zfp347	2.13666	0.000179412
Ifitm5	2.13645	0.0256228
Lamb3	2.13605	0.000316649
AABR07021596.1	2.13399	0.0985952
Cd44	2.13289	8.57853e-199
Myom3	2.13262	0.258798
Rn60_7_1164.1	2.13193	6.47378e-12
Lefty2	2.13089	0.0756792
Efna1	2.13063	1.10321e-23
Il16	2.1292	7.04922e-94
Naalad2	2.12781	0.372467
Col6a6	2.12707	0.031048
Adam15	2.12621	9.03297e-93
Amdhd2	2.12612	3.78587e-45
Cyp1b1	2.12347	5.55339e-195
Sox8	2.12336	0.176035
Tprkb	2.12324	0.0706893
Serp2	2.12157	8.58991e-11
AABR07064349.1	2.11862	0.29602
Mef2b	2.1172	0.207242
Hist1h1c	2.1149	3.63236e-67
Atp11a	2.11149	1.67135e-200
Prss53	2.11102	0.000333562
Tcp11	2.11054	0.274225
Actrt3	2.10828	0.175596
Dusp15	2.10818	0.265773
AABR07010563.1	2.10755	3.14051e-05
Hist1h4b	2.10749	3.12188e-32
Glul	2.10709	8.28914e-158
Trps1	2.1066	2.11997e-69
Smagp	2.10652	0.354999
Kif1a	2.10598	0.0280484
Npr1	2.10532	1.08145e-20
Itpr3	2.10353	6.52761e-126
Xylt1	2.10288	2.11712e-22
Txndc2	2.10158	0.287076
Pm20d1	2.10117	0.00818515
Speg	2.10017	1.9605e-20
Chpt1	2.09671	4.23899e-18
Tnfsf15	2.09626	4.42617e-16
Adgrd1	2.09503	0.349713
AABR07035412.2	2.09493	0.0210881
Slc22a18	2.09468	8.02723e-21
Angptl4	2.09341	6.16553e-39
Ldlrad2	2.09324	0.300631
Pi16	2.0918	5.99071e-15
Ndrg1	2.09162	1.29303e-103
Cdkn2b	2.09161	2.63121e-61
Hopx	2.09143	3.37384e-09
Sec14l2	2.09141	4.90832e-15
Hspa12b	2.09026	0.00789648
LOC100362366	2.08995	0.287133
Ftl1	2.08941	4.83214e-111
2310007L24Rik	2.08713	0.254182
Pamr1	2.08708	0.000114109
Rragd	2.08667	1.18634e-06
Trim2	2.08487	1.62711e-23
Tdrd1	2.08396	0.199762
AC111292.1	2.082	0.108058
Morn2	2.08	5.25265e-06
Spon1	2.07847	2.07894e-50
Mfsd7	2.07767	4.9389e-09
Zfp385a	2.07707	1.24524e-60
RGD1307315	2.07645	5.78546e-09
Fam49a	2.07471	6.25378e-90
Rbp1	2.07454	7.25944e-101
Rn60_X_0689.1	2.07419	0.391168
RGD1560513	2.07299	0.275682
Sphk1	2.07294	1.84047e-11
Map1lc3a	2.07229	3.54541e-55
Has3	2.07101	0.0354443
Pink1	2.0697	1.82328e-82
Ccdc109b	2.06946	3.40677e-06
Smpdl3a	2.06477	1.5713e-43
Pcdhga10	2.06357	0.114335
AABR07006428.1	2.06207	0.203578
Tstd3	2.06156	3.27175e-43
Fgf7	2.0599	1.0638e-76
Clip4	2.05957	0.00362706
Gpr85	2.05849	0.0441558
Hivep2	2.05825	1.68497e-69
Cers2	2.0572	2.14498e-117
Ntrk1	2.05516	0.159397
Rnase6	2.05424	0.302704
Lgmn	2.05176	1.61936e-130
Rn60_10_0892.1	2.05118	0.172428
Tmod2	2.04919	0.227273
Tmem150a	2.04832	8.63934e-35
Dab2	2.04724	1.98649e-188
Mzf1	2.04718	3.99511e-19
Tp53inp1	2.04601	1.42532e-19
Spata20	2.04517	0.0430865
Adh7	2.04413	1.72784e-36
Sesn2	2.0439	2.82701e-103
LOC100364791	2.04384	3.61949e-30
B3galt4	2.04235	5.11481e-15
Ifnar2	2.04169	1.25378e-78
Plekhg4	2.04084	0.00235868
Cdkn2aipnl	2.04043	5.5165e-67
Ctsh	2.03862	2.06045e-61
Shbg	2.0377	0.0285578
Grin1	2.03493	0.298004
Cerk	2.03398	4.33314e-106
Sirt7	2.03395	3.13565e-41
Rnase4	2.03253	1.5517e-05
Ets2	2.03222	5.77845e-60
Mirlet7d	2.03184	0.243874
Adora2a	2.03031	1.43629e-07
Chrne	2.02954	0.348886
AABR07045680.1	2.02924	2.55052e-10
Armc7	2.02835	2.39163e-28
Zmym6	2.02795	8.61445e-36
C5ar2	2.02483	0.00779393
Galnt15	2.02446	4.62278e-09
Morn5	2.02349	0.169959
Mapkapk2	2.02333	5.54054e-160
Socs3	2.02319	6.00378e-39
Mcoln1	2.02288	3.94406e-53
Itga2	2.0207	0.00015453
Aldh3b2	2.0206	0.00641924
Adck4	2.01914	1.34378e-57
Pfkfb4	2.01836	0.000924451
Etnk2	2.01823	0.014581
Etnk1	2.01786	2.06161e-68
Fam26e	2.01717	2.34822e-09
Pcsk2	2.01655	0.117176
Lrrc73	2.01504	0.00163087
AABR07060920.1	2.01496	0.357533
Lag3	2.01341	0.102934
Fer1l5	2.0127	0.114371
Rn60_2_1398.1	2.01264	0.361834
Cbs	2.01239	0.0336435
Ppl	2.01222	5.66069e-72
Hes7	2.01159	0.125052
Scp2	2.01153	4.17887e-71
Thnsl2	2.01049	1.62724e-10
Fbn1	2.00947	2.37485e-78
Rhoh	2.00916	0.330181
March3	2.00894	6.6e-89
Tmem196	2.00849	0.0858413
Ppp2r5b	2.00774	1.9012e-94
Bdkrb2	2.00671	0.000621216
AABR07053136.1	2.00563	0.101304
Vmac	2.00408	1.17168e-05
Btg1	2.00369	2.56402e-18
E2f2	2.00328	3.5467e-26
Tcp11l2	2.00124	4.02123e-50
Hsd11b1	1.99951	2.52643e-67
Pnpla6	1.99947	4.11065e-53
Ccdc79	1.99937	0.38616
Adamts15	1.99902	1.07021e-12
Sigirr	1.99861	0.132157
Cd302	1.99793	5.83328e-57
RT1-Ba	1.99755	0.293323
Zfp93	1.99686	0.132855
Ankrd13d	1.99662	1.60395e-34
Cebpb	1.99618	1.97665e-42
Sema3c	1.99578	8.50355e-105
Slc27a1	1.99457	1.83175e-79
Lrrn4cl	1.99338	0.26972
Herc4	1.99315	8.72785e-61
Tmem205	1.99119	3.79475e-18
Gareml	1.98718	0.0240847
Piezo2	1.98712	9.5989e-83
AY172581.21	1.98578	0.275297
Ugt1a8	1.98497	1.12125e-130
Tmem154	1.98281	1.4321e-10
Il6st	1.98261	8.79905e-128
LOC100360835	1.98238	9.66492e-05
Icam5	1.98026	1.68211e-12
Tpd52l1	1.97957	2.79033e-05
Pomc	1.97945	0.00615959
Fbxw10	1.97937	0.147299
Bckdha	1.97899	1.25011e-62
Mirlet7b	1.97783	0.120236
Pde8a	1.97776	1.11911e-33
Ptch1	1.9776	1.54134e-34
Alox5ap	1.97739	0.0304153
Fam43a	1.97725	3.54414e-86
AABR07061780.1	1.97668	0.22094
Tjp3	1.9754	0.328485
Fbxo36	1.97486	0.144823
Kctd19	1.97387	0.0448764
Acsl4	1.97345	2.41297e-73
LOC100911372	1.97343	0.30178
AABR07042903.1	1.97094	0.194324
Fbxl5	1.9689	4.69268e-113
AABR07024825.1	1.96853	0.266695
AC114446.1	1.96759	0.325616
Clmp	1.96635	0.0625782
Lnx1	1.96625	6.56922e-22
Dok2	1.96566	0.00152067
PVR	1.96531	1.30075e-92
Abcc5	1.9652	4.73858e-44
Hoxb4	1.96118	1.00755e-22
Epm2a	1.96109	0.00123136
Grk5	1.96091	2.75673e-62
Nme3	1.96054	7.49438e-25
Cxcl3	1.95973	1.28812e-92
Rps17l	1.9597	0.392333
5_8S_rRNA	1.95899	0.089627
SNORD18	1.95868	0.362607
Ror2	1.95769	5.68911e-46
Abca8a	1.95704	0.0274074
Ddhd1	1.95689	8.41701e-59
Tmbim1	1.95563	3.07066e-66
Rgl3	1.95491	5.31926e-44
Akr1c12	1.95433	1.81228e-08
Dlec1	1.95359	0.356551
C8g	1.95342	0.000738076
Klf4	1.95209	3.06685e-118
Magix	1.952	0.0195076
RGD1566085	1.95053	2.99208e-06
Slc16a14	1.94924	6.36942e-42
Tmem80	1.94783	2.63475e-40
Fermt3	1.94713	0.0135351
Atg16l2	1.94707	6.36463e-16
Rgs7	1.94685	0.0721095
Adcy8	1.94669	0.000378957
Hoxb6	1.94668	3.64654e-19
Mycbpap	1.94552	1.46714e-08
Relb	1.94434	2.74696e-31
Tcta	1.94402	3.15443e-33
Kif19	1.94379	0.202964
Rassf1	1.94335	5.29803e-54
Zrsr1	1.94318	4.63359e-11
Rbm15	1.94302	9.01319e-32
Snrk	1.94293	3.71043e-43
AC141169.2	1.94203	0.000752407
Lnpep	1.94152	1.19542e-07
AC098750.2	1.94152	0.186166
Unc93b1	1.94138	3.99668e-92
Nfkb1	1.94054	3.00399e-161
Il10rb	1.93955	5.39158e-56
Pde4dip	1.93906	7.22183e-89
Spata25	1.93854	0.230458
AY172581.9	1.93713	2.21629e-73
LOC100910867	1.93682	6.12994e-10
AABR07027910.1	1.9367	0.000280523
Wnk4	1.93622	1.51596e-21
Alas1	1.93575	3.27656e-35
Mamdc4	1.93553	0.00173804
Dpep2	1.93516	0.00825354
Zfp36	1.93501	2.38924e-76
Itpkc	1.93398	1.68181e-36
Tmem220	1.93296	0.0443302
Satb2	1.93075	5.34424e-08
Reep2	1.92917	3.11797e-06
Apip	1.92736	8.90072e-17
Capns1	1.92504	0.330791
Mdfi	1.92244	2.74149e-05
Pla2g15	1.91902	9.97209e-34
Nr1d2	1.91886	1.98514e-36
Rn60_X_0677.1	1.91811	0.0082042
AABR07006866.1	1.91765	0.000331791
Arsg	1.91558	2.70767e-10
Avil	1.91504	0.000363024
AABR07058423.1	1.91427	0.355226
snoU89	1.91284	0.203548
Egln3	1.91263	9.33953e-113
Tex14	1.91238	0.213148
Mok	1.91231	1.77853e-11
Tmem91	1.91026	0.161424
Ankrd53	1.90936	0.149144
Zfp964	1.9081	0.00183044
Tmem86b	1.90776	0.0584063
Nhej1	1.90675	2.70522e-08
P2rx3	1.90636	0.0303188
Nol3	1.90617	1.6798e-100
Dusp6	1.90605	5.03481e-46
AC135400.1	1.9045	1.28859e-09
Cntnap1	1.90264	3.56603e-06
ENSRNOG00000053081	1.90261	0.21576
Thrb	1.90075	7.94842e-23
Pqlc2	1.90009	3.28787e-32
Per3	1.89904	4.07204e-48
Plekhn1	1.89841	5.20846e-07
Aldh3b1	1.89631	4.57663e-63
Cep85l	1.89523	4.85579e-12
AABR07011996.1	1.89498	7.62302e-12
RGD1309779	1.89475	0.00427238
AABR07034532.1	1.89473	2.8808e-12
Ctsd	1.89442	3.50768e-140
Sdhaf1	1.89414	5.65934e-06
Il18bp	1.89375	1.06827e-09
Dnajc12	1.89204	0.0402963
LOC299282	1.89172	1.33112e-15
Phf1	1.88846	4.88848e-37
Dock6	1.88842	1.67516e-28
AABR07019086.1	1.88698	2.76901e-09
Tbx10	1.88648	1.57971e-08
Tnfrsf1b	1.88608	3.51519e-32
Slc22a20	1.88539	0.160676
Nek5	1.88511	0.322923
Zc2hc1c	1.88501	0.00811802
Pou2f1	1.88492	3.96364e-07
Npc1	1.88464	1.14172e-74
Ppfia4	1.88407	5.18828e-07
AABR07058539.1	1.8837	0.054556
Gabrp	1.8832	0.00135428
Tmod4	1.88264	0.141178
Coq10a	1.88259	1.8891e-11
Klf15	1.88104	3.44745e-32
Cd320	1.88095	6.09467e-33
Sgk494	1.88069	0.000116359
LOC100912512	1.88068	0.0344659
Lcn3	1.87828	0.266181
Ip6k2	1.87765	2.51492e-45
Mboat2	1.87738	0.306475
Tas1r1	1.87621	0.316383
Lat	1.87574	0.136803
Cpe	1.87572	3.09306e-95
Adck3	1.87558	7.56134e-11
Henmt1	1.87469	0.0612242
Idnk	1.87437	0.000244903
Wdr93	1.87417	0.185476
Nfkbib	1.87374	1.89105e-40
Eno2	1.87352	2.80836e-13
Fam35a	1.87281	6.76546e-20
Purg	1.87263	1.42374e-06
RGD1562923	1.87223	0.146425
Ddx25	1.8721	0.00471857
Slc14a2	1.87178	0.13703
Nat1	1.87169	8.49853e-21
Tnk1	1.87012	0.348634
AABR07063829.1	1.86899	1.14438e-06
Epha1	1.8687	0.323477
AABR07032441.1	1.86833	0.26376
Uap1l1	1.86685	2.35579e-51
Fam214b	1.86678	1.33739e-23
Dsc3	1.86618	0.344213
AABR07039541.1	1.86511	0.301202
Dok3	1.86374	0.308202
Tp73	1.86344	0.1759
Wbp1l	1.86323	2.57984e-130
Cftr	1.86199	0.164345
Tmem245	1.86198	3.51802e-43
Gramd4	1.86042	3.18953e-124
Slc16a4	1.86028	2.08104e-14
Csdc2	1.86014	3.82471e-08
Gpnmb	1.86006	3.85878e-61
Cry2	1.85771	5.2604e-56
Zhx2	1.85582	1.19745e-18
Ccdc136	1.85544	6.42655e-48
Ramp2	1.85514	2.50245e-07
Prickle2	1.8546	2.07943e-55
Fat3	1.85445	0.0343979
Tgm5	1.85393	3.12679e-08
Aebp1	1.85275	7.15196e-88
Cul9	1.85268	2.63173e-51
Aldh2	1.85224	1.58796e-135
Daw1	1.85078	0.127586
Dhtkd1	1.85063	5.63802e-15
Spata1	1.8482	0.0630763
LOC691418	1.84807	5.91598e-10
Slc28a1	1.84641	0.375606
Mettl23	1.84534	8.38933e-06
Snapc2	1.84416	7.88912e-30
Plin2	1.84357	2.6638e-62
Cx3cl1	1.84315	3.99943e-120
AABR07062799.2	1.84296	0.0908753
Tcte3	1.84225	0.345467
LOC100910483	1.842	0.00925841
AC127920.1	1.84185	0.299192
Map1a	1.84103	5.22996e-99
Rnf207	1.84047	6.13287e-14
LOC688286	1.84041	0.0129142
Nfe2	1.84029	0.00666728
Flywch2	1.83963	0.00180575
Sulf2	1.83889	1.449e-134
Zfp667	1.83771	0.00418092
Ap5z1	1.83759	2.63156e-11
Pold4	1.83738	8.7011e-44
AABR07002674.1	1.83718	3.29999e-10
RGD1563220	1.83644	0.130549
Proca1	1.83637	0.000754851
Entpd5	1.83593	1.92868e-33
Sox15	1.83493	0.351392
Notch1	1.83453	1.97768e-37
Tmub2	1.83441	1.33283e-40
AABR07047835.1	1.83271	0.312171
Yif1b	1.83242	0.394303
AABR07014114.1	1.83236	0.0485859
Zfp467	1.82996	1.84768e-35
Cfap43	1.82946	2.36208e-07
Rab43	1.82935	7.19879e-20
Acrbp	1.82933	0.000307146
Zfp423	1.82912	0.0141567
Wfikkn1	1.82912	3.30188e-05
Rnf217	1.82835	5.88496e-23
Kctd21	1.82748	6.8531e-11
Dusp28	1.82672	0.000876351
Slc12a9	1.82646	1.1293e-20
Pdcd4	1.82611	3.16455e-69
Lrif1	1.82535	3.38067e-11
Ubc	1.82406	1.04379e-46
Acadsb	1.82366	1.65791e-27
Cdh2	1.82365	3.19655e-106
Cpne7	1.82291	0.000426542
Rsrp1	1.82279	4.60363e-60
Plag1	1.8224	0.113903
Ddt	1.82134	1.21993e-33
Mroh8	1.82045	0.0217863
AC106663.5	1.81991	0.371
LOC100912399	1.81672	0.00601046
Wdr45	1.81592	1.29647e-33
Phospho1	1.81559	0.00195359
Cpt1c	1.81554	1.07197e-59
AABR07043085.1	1.81531	0.234081
Rcsd1	1.81479	0.147074
Hs1bp3	1.81437	4.19392e-46
Ccdc78	1.81395	0.289713
Acp5	1.8134	1.81399e-06
Ttc38	1.81225	2.33199e-18
Sorcs2	1.81117	0.000398384
Iqcb1	1.80929	5.08773e-24
Acadvl	1.80908	8.97961e-57
Rmdn2	1.80743	1.10106e-09
LOC501110	1.80733	2.65026e-15
Psca	1.80723	0.223384
Dnaaf2	1.80561	2.64984e-25
Ahi1	1.80409	4.21583e-38
Pla2g6	1.80404	1.98554e-38
Ogfrl1	1.80289	1.62961e-96
Ccdc17	1.80159	4.23291e-13
Lsmem1	1.80143	0.115748
Adam9	1.80071	6.306e-105
Acvr2b	1.79951	0.0648719
Ablim2	1.79945	0.272442
LOC497899	1.79941	0.0066785
Scamp1	1.79834	7.56555e-43
LOC679576	1.79831	0.196263
Xrcc4	1.7981	1.29783e-09
Sall1	1.79802	0.136822
Cideb	1.7974	0.138468
AABR07026893.1	1.79718	0.00122445
Sfxn5	1.79702	3.35354e-09
Pcdhb11	1.79499	0.30049
Kctd13	1.79476	5.90707e-08
Abcg1	1.79461	0.0487712
LOC100361476	1.79427	0.000135684
RGD1560687	1.79422	0.0385235
Htatip2	1.79338	4.87223e-28
Hmha1	1.79238	0.165118
AABR07028036.1	1.79168	0.189216
Ackr3	1.79144	1.43518e-91
Cldn19	1.79048	0.167426
LOC100910872	1.78973	1.03901e-35
Zcchc2	1.78972	1.67578e-29
Rn60_X_0224.3	1.78955	0.0333759
Serpinf2	1.78941	0.0858941
Sh3bgrl	1.78911	6.25594e-62
Ptpn3	1.78689	6.02256e-34
Nt5m	1.78669	0.00276745
Smpd1	1.78524	4.86499e-90
Map3k2	1.78476	3.65496e-20
Il4r	1.78457	1.47698e-42
AABR07067469.2	1.7826	3.84308e-07
Iffo1	1.78235	1.85267e-45
Flvcr2	1.7821	0.00489222
Akr7a2	1.78188	5.09039e-27
Jade2	1.78156	4.22378e-56
Il13ra1	1.7812	6.67341e-10
Aldoc	1.78062	4.67828e-28
Maoa	1.78007	3.08706e-41
Bhlhe40	1.77944	2.54746e-63
AABR07036723.1	1.77939	0.150937
AABR07035428.1	1.77906	1.57625e-24
Gas7	1.77782	1.08629e-33
Gdpd1	1.77767	1.63525e-09
Flrt2	1.77676	1.61256e-88
Map10	1.77616	0.0266595
Fcgbp	1.77603	0.0119409
AABR07036336.1	1.77501	0.124741
Ftl1l1	1.77395	0.324376
AABR07001899.1	1.77275	0.0186516
Ppm1h	1.77259	2.5369e-08
Dram2	1.77188	1.75116e-10
Usp3	1.77132	3.64356e-37
Nit1	1.7707	1.16703e-63
Zfp688	1.76963	4.05503e-13
Adamts2	1.7675	8.71535e-88
Tnfsf13	1.76721	6.37185e-18
Ypel3	1.76707	4.46981e-43
Chst5	1.76608	0.000283368
RNaseP_nuc	1.76483	0.290097
Apln	1.76382	6.95273e-09
Adamtsl4	1.76324	2.3231e-42
Nbl1	1.76311	6.06014e-37
AC128967.1	1.76293	0.346866
AABR07054265.1	1.76242	0.00161453
Rxra	1.76194	6.65052e-43
Slc25a37	1.76163	1.54878e-23
Pcdhga3	1.75964	0.00794362
RragB	1.75903	0.336683
AABR07012475.2	1.75819	0.000214424
AABR07029204.1	1.75715	0.000863854
Thegl	1.757	0.20389
Apcdd1	1.75636	0.0237498
Sptbn5	1.75548	0.271933
Pik3ip1	1.75481	8.86379e-15
Slc48a1	1.75479	2.86701e-86
Prkce	1.75425	9.88319e-07
Ccdc114	1.75413	0.0343318
Atp6v1b2	1.75407	4.30648e-48
Tmem86a	1.75221	0.0717459
Zfp483	1.75179	6.65018e-05
Auh	1.75164	2.8058e-37
Ceacam1	1.75104	0.108829
Cdc14a	1.75048	7.93588e-10
Cstb	1.75036	6.49141e-34
Arl4a	1.74975	1.08413e-15
AABR07041096.1	1.74967	0.00383401
Esrra	1.74885	3.43253e-59
Gla	1.74875	2.21555e-26
Ezh1	1.74823	7.36799e-37
Ghr	1.74792	1.02773e-15
Plat	1.74743	1.31773e-68
RGD1561137	1.74609	0.196138
Adhfe1	1.74583	0.0019432
Snx20	1.74569	0.300201
Mest	1.74547	0.102267
Lyplal1	1.74436	2.31089e-13
Tef	1.74433	3.25825e-51
Fzd7	1.74424	1.28732e-53
SNORD34	1.74374	0.285589
Zcwpw1	1.74354	0.159914
AABR07054405.1	1.74347	2.9005e-33
Fbxo27	1.74316	0.000553859
AABR07073038.2	1.74289	0.000608648
RGD1566189	1.7426	0.0139026
RGD1559877	1.741	0.36281
Trpv4	1.74055	0.00455692
Epb4.1l1	1.74042	0.000112243
Ilvbl	1.73983	5.00538e-37
Ccdc155	1.7392	0.00037574
Snai2	1.73766	6.08567e-37
Col11a2	1.73756	0.0829737
Sptbn4	1.737	4.90263e-05
AC142126.1	1.73675	0.175688
[truncated: 586 more rows]

## Sheet: NLS-Actin 1.5 FC DOWN genes
GENE NAME	FOLD CHANGE	P VALUE
Ltn1	4.20778e-28	0.660019
Acly	4.89212e-52	0.659596
Svep1	1.28232e-26	0.659442
Hsd17b7	8.42541e-09	0.659433
Sec24d	2.8351e-60	0.659279
Ccl2	9.83656e-88	0.65924
AABR07033045.1	0.0935483	0.659026
Asns	3.1623e-31	0.65862
AABR07025328.1	1.21803e-22	0.658507
Ska2	9.14878e-12	0.658415
Lpar3	0.015305	0.658353
AABR07005533.1	0.205233	0.658243
Coq7	1.52551e-06	0.657987
Ttll9	0.311557	0.657708
Cep112	3.72519e-07	0.657403
Tonsl	8.12246e-10	0.657341
Slc10a7	1.68676e-20	0.657297
Nup155	2.6732e-24	0.657027
Lamc2	0.00664579	0.656995
Gcnt1	1.77389e-05	0.656566
Sec22c	0.0027207	0.656534
AABR07073181.1	1.65294e-09	0.656501
Bzrap1	0.00209551	0.65644
Hnrnpa3	6.57792e-21	0.656432
Ahcyl1	2.56751e-43	0.656171
Ptrf	2.6905e-85	0.656077
Cdca4	1.73648e-30	0.655539
Med18	8.64261e-05	0.655385
Morf4l2	6.01555e-67	0.654957
Tcp1	2.24036e-33	0.654923
Zbtb2	1.01342e-13	0.654782
Eda	0.000421418	0.65468
Cdc42bpa	1.49056e-31	0.654652
LOC100362023	2.89083e-11	0.654635
Mrpl1	0.126527	0.654551
Elk4	9.57336e-39	0.654462
LOC100362333	0.0256473	0.654414
Gpr155	0.0720781	0.654089
Srsf3	3.14651e-25	0.654087
Ptgfrn	1.56038e-96	0.653812
AABR07005618.1	2.0911e-06	0.653784
Gtse1	1.79596e-36	0.653764
Dnajc24	1.0382e-05	0.653658
S100a3	0.0515676	0.653513
Slc12a2	4.25352e-27	0.653355
Lsm6	0.0134352	0.653343
Cars	2.00837e-41	0.653176
Vasp	1.09596e-48	0.653055
Pds5b	3.81871e-31	0.65302
Msh6	2.20767e-29	0.652993
Ruvbl1	1.75059e-19	0.652849
Txnrd2	1.96646e-11	0.652255
AABR07047089.1	0.329857	0.651698
Serpinh1	4.69439e-86	0.651635
Nrp2	7.50039e-45	0.651579
Armc6	1.82554e-10	0.65154
Cenpl	1.18315e-10	0.651343
Gne	1.77494e-18	0.6513
Cenpm	4.14501e-13	0.651018
LOC100910990	0.39375	0.650864
Sfmbt2	6.24385e-05	0.650741
Cbx2	2.49816e-09	0.650522
Loxl2	1.53332e-57	0.650429
Tmem194b	5.51823e-08	0.650288
Cenpc	6.74022e-14	0.650273
Hnrnpdl	1.0505e-28	0.650267
Mid1ip1	2.25311e-30	0.650169
Nkain1	2.54066e-05	0.650118
Myo1d	8.53841e-59	0.65011
Ppp2r3b	9.66004e-10	0.649504
MGC105567	9.172e-05	0.649432
Zmynd19	1.94974e-13	0.649174
Mansc1	1.07964e-12	0.649083
Actr3b	0.153565	0.648997
Far1	7.59356e-16	0.64897
Tnfaip3	3.38379e-25	0.64897
Sbf2	1.43326e-26	0.648864
Haus7	6.85776e-29	0.648816
Lbr	3.16404e-15	0.648163
AABR07068214.1	0.00347745	0.648
L3hypdh	8.53724e-06	0.647925
Stk39	6.22982e-06	0.647904
Spesp1	0.361085	0.64747
Btn2a2	0.00023104	0.647439
Ppef1	0.181007	0.647091
Mylk3	0.157079	0.646922
Bcs1l	3.70675e-11	0.646572
Txndc11	5.92444e-26	0.646361
Ipo11	5.2457e-16	0.64632
AABR07059632.3	1.04637e-05	0.646272
Tspan7	1.22046e-22	0.646025
Ttc30a1	0.0217655	0.64591
Gpsm1	1.82131e-22	0.64565
Fbxw17	6.063e-05	0.645504
Camkk2	4.99789e-10	0.645463
Slc25a13	1.57168e-09	0.645252
SNORD88	0.208212	0.645206
Zfp518b	3.24027e-08	0.644938
Zfp365	1.36604e-19	0.644909
Neurl3	9.32939e-06	0.644862
AABR07049149.1	0.192085	0.644722
Golm1	0.000831165	0.644694
Nasp	7.30482e-30	0.644315
Thy1	2.0687e-42	0.644084
Tubb6	4.62255e-70	0.644074
Ctcf	5.70678e-36	0.643247
Pgm2l1	3.85168e-10	0.643
Casq1	1.92586e-05	0.642715
Tbl2	4.00792e-25	0.642625
Syde1	4.28591e-30	0.642574
Glce	5.68698e-15	0.642545
Mis12	2.08342e-13	0.64238
RGD1564541	9.56778e-08	0.641949
Cfl2	3.91915e-26	0.6419
Arfip1	1.20527e-25	0.641459
Alyref	9.1947e-37	0.641011
Elmo1	0.168525	0.64063
Cacul1	1.92738e-35	0.640587
SNORA27	0.274748	0.640499
St6gal1	1.66876e-14	0.640378
Osr1	3.5601e-42	0.640224
S1pr3	7.32429e-43	0.640136
Sec24a	6.78894e-24	0.639978
Faxc	2.91553e-05	0.639832
Camk2d	4.02841e-44	0.639819
Uchl1	1.20575e-15	0.639751
Chst14	3.52204e-23	0.639492
Nup93	1.93527e-33	0.639443
Atp11c	1.30869e-08	0.639441
Tmcc2	8.21458e-08	0.639419
LOC100910454	1.54255e-40	0.63929
Gar1	6.7008e-15	0.639286
Slc16a7	0.000179735	0.639108
Fam102b	2.44141e-17	0.639084
Gli2	9.25651e-16	0.638938
Cgn	0.273831	0.638886
AABR07028795.1	0.0464225	0.638809
Mitd1	5.2404e-15	0.638743
Zw10	4.75345e-23	0.638728
Haus5	6.27221e-12	0.638368
Arid3b	0.117954	0.638366
AABR07051515.1	0.371669	0.638303
Pacs2	1.0814e-29	0.638141
Lacc1	1.72052e-07	0.638073
Ate1	3.31592e-18	0.637608
Cep83	3.192e-06	0.637522
LOC100911361	0.050863	0.637239
Ankrd28	1.2712e-20	0.636984
LOC100359687	0.335351	0.636965
Ezh2	5.10999e-36	0.636931
Pdcl3	6.59083e-21	0.636905
Slc7a7	6.03316e-05	0.636797
Prss12	1.43358e-24	0.636763
Fam120a	1.9904e-63	0.636643
Klhl7	1.45049e-22	0.636583
Eea1	6.64041e-22	0.63645
Mid2	1.71578e-11	0.63625
Vangl1	6.15947e-39	0.636109
Alcam	4.75029e-32	0.635374
Tmem39a	9.0647e-32	0.63526
LOC100361240	0.335448	0.634696
Morc4	1.46846e-10	0.634376
Itgb1	2.03128e-67	0.634016
Rabif	8.47773e-05	0.633933
Cyb561a3	3.11258e-22	0.633924
Ostc	1.77474e-40	0.633635
Col5a1	1.64388e-136	0.633451
Tbc1d8b	1.10197e-11	0.633384
Gpatch4	1.13996e-16	0.63316
Klhl13	2.26022e-39	0.633142
Nedd4l	4.17584e-18	0.633115
Samd4a	1.37927e-22	0.632625
AC096326.1	0.0142195	0.632612
SNORD91	0.347572	0.632274
LOC688672	0.00509522	0.632107
SNORD17	0.37454	0.632046
AABR07015956.1	0.275443	0.63194
Hist3h3	0.164669	0.631884
Pwp1	2.82053e-22	0.631849
Creb3l1	8.37165e-19	0.631724
Rn60_8_0651.1	0.00293798	0.631704
Bcl2l1	4.45881e-19	0.631537
Bdnf	1.41722e-10	0.631506
Mapk6	3.24839e-57	0.631482
Wisp2	4.25457e-44	0.631144
Srgap3	8.06999e-10	0.631042
Ankrd32	7.42689e-11	0.630899
E2f4	2.91244e-35	0.630814
Zdhhc15	7.01349e-07	0.630742
Rdx	4.1048e-53	0.630664
Olfml2b	2.07807e-16	0.630578
Wnt5b	0.272481	0.630477
AABR07001512.1	6.81848e-13	0.630341
Polr1b	3.83804e-19	0.630289
LOC690918	0.110693	0.630138
Foxk2	8.21828e-42	0.629843
Nup205	1.18222e-47	0.629603
Cmtm7	2.78737e-32	0.629518
Mtbp	9.65463e-17	0.629474
Runx2	2.53687e-26	0.629447
AABR07001905.1	0.0631494	0.628974
Smap2	2.32294e-38	0.628938
Aaas	8.84649e-35	0.628787
Nop58	1.227e-37	0.628734
Dnajc9	4.15497e-48	0.628434
Dpp4	0.100529	0.628132
Fbl	6.17181e-33	0.628123
Daam2	3.31498e-11	0.628014
Tspan6	6.66698e-28	0.628009
Amz1	1.34637e-05	0.627865
Lrrc32	2.28451e-57	0.627832
Spef1	9.68614e-05	0.62735
Efnb1	9.82525e-20	0.627345
Ibtk	1.71102e-26	0.627291
Zfp54	0.00142612	0.627241
Sh3rf3	6.47373e-18	0.626925
Helz2	4.16302e-25	0.626588
Atp13a3	0.0107929	0.626354
Dnajb5	2.3987e-21	0.626195
Tfap4	5.0197e-12	0.626024
Igtp	3.21624e-13	0.625965
Entpd7	1.94554e-05	0.625885
Oip5	7.32514e-06	0.62556
Cdc25b	1.72321e-22	0.624954
Cenpk	9.30966e-07	0.624311
Etv5	6.04665e-32	0.624273
Tmsb10	1.28889e-35	0.62416
Lsm8	1.33873e-24	0.624159
LOC317456	0.294902	0.623996
Tmem47	2.55935e-06	0.623952
Kansl1l	1.62422e-22	0.623631
Tuba4a	1.43212e-16	0.623602
AABR07053707.1	7.27376e-09	0.623304
Plgrkt	1.18422e-12	0.623242
Tns3	2.25981e-56	0.622691
Flnb	8.05185e-30	0.622296
SNORD49	0.0223918	0.622193
Ifih1	1.37769e-11	0.62212
Rcc1	2.19435e-23	0.622057
SNORA57	0.0567336	0.621993
AABR07032393.1	0.340066	0.621849
Tyms	5.77567e-39	0.620695
Rttn	2.22939e-11	0.620571
LOC499339	6.18135e-39	0.620271
Sgk1	1.69722e-12	0.619957
Prkcdbp	2.07792e-52	0.619712
Rangap1	3.00196e-56	0.619603
AABR07021501.1	1.32267e-06	0.619502
Ttc32	0.00985251	0.619482
Sdc2	3.03426e-79	0.619442
AABR07002384.2	0.0893178	0.619419
Ccdc8	1.16729e-37	0.619149
Ptbp1	6.79422e-93	0.619037
Hmgb1-ps3	0.194537	0.618997
Fuom	0.145767	0.618938
Rell2	0.000356376	0.618686
Hmga2	6.71452e-08	0.61834
Myoz3	0.128861	0.61823
Wdhd1	2.40772e-25	0.617974
AABR07050116.1	0.163049	0.617791
Ncaph2	1.36363e-54	0.617752
Fnbp1l	4.06043e-28	0.617611
Selm	2.03177e-39	0.617316
RGD1562608	6.81797e-05	0.617111
Arhgap24	6.39e-28	0.616997
Veph1	0.0902859	0.616939
Gmnn	4.31955e-25	0.616892
Cth	2.15014e-05	0.616852
Hyls1	2.01019e-10	0.616837
Pold3	2.01138e-22	0.616726
Rn60_8_0646.1	6.26146e-08	0.61655
Ubr7	9.21489e-41	0.616077
Eps8	2.99376e-13	0.615913
Iqsec1	7.82554e-69	0.615672
Tipin	5.00566e-08	0.615632
Rbm14	4.5874e-49	0.61562
Lyar	9.23722e-26	0.615494
Sept5	2.75603e-56	0.615485
Las1l	2.73108e-38	0.615378
Actg1	1.28935e-51	0.614669
Liph	0.342784	0.614314
Ankfy1	7.50601e-46	0.614309
Agtpbp1	7.60617e-30	0.614292
Mex3a	6.34668e-09	0.61415
Gnpnat1	1.34287e-19	0.613893
Slc35f2	6.05104e-09	0.613893
Cep135	3.39752e-16	0.613807
Tmem44	0.00121103	0.613761
Tll1	9.88738e-24	0.61358
Rn60_3_1464.1	0.110023	0.613553
Npas2	0.0125563	0.613493
Lca5	3.12571e-05	0.613387
Gprin3	0.0102546	0.612956
AABR07013776.1	5.68496e-10	0.612917
Foxs1	1.69571e-21	0.612892
Meis1	7.90105e-47	0.612608
Recql	1.61379e-46	0.612129
XAF1	7.57263e-07	0.612091
AABR07030019.1	0.226763	0.611671
AABR07027870.1	1.12196e-09	0.611637
Gstcd	1.57188e-07	0.611434
Fez2	2.40868e-40	0.611186
Lef1	0.110551	0.611016
Nde1	6.9519e-35	0.610626
Mgme1	2.89707e-10	0.610566
Rsu1	5.53504e-25	0.609875
Pnldc1	0.0762732	0.609524
Jag1	3.44927e-25	0.609493
Mcu	4.27839e-13	0.609357
Grin2d	1.17496e-05	0.609196
Pprc1	9.18243e-95	0.609181
Tpst2	5.43537e-22	0.608669
Rnd1	8.7936e-15	0.608654
Cstf2	8.60213e-58	0.60861
Tram1	6.77228e-39	0.608534
AC141966.1	0.00167007	0.60826
Col4a6	1.2481e-40	0.608114
Dek	1.76465e-47	0.608048
Arhgap6	1.32831e-13	0.607521
AC115670.2	0.264113	0.607379
Fv1	2.4889e-18	0.607362
Dctpp1	2.12291e-07	0.607316
Idh1	1.58776e-36	0.606932
Il4i1	0.120251	0.606815
Gulp1	0.000525637	0.606811
Gpd1l	4.98176e-23	0.6068
Btbd8	0.000885752	0.606434
AABR07029742.1	1.29807e-08	0.606347
Pianp	0.388638	0.606289
Pdgfrb	1.68958e-124	0.606161
LOC100360439	0.301677	0.606089
Cntrob	7.14733e-18	0.605999
Cenpa	8.68989e-11	0.605657
Mvk	9.48576e-12	0.605486
Csrnp1	1.03565e-15	0.605407
Perm1	0.256638	0.605326
Camk2b	0.0233384	0.605251
Terf1	1.01172e-15	0.604994
Cacna1b	7.01743e-06	0.60496
Mdc1	3.79273e-41	0.604575
Rasa3	3.21776e-34	0.604357
AABR07034362.1	9.55433e-19	0.60435
Fat1	7.91798e-31	0.604169
Col8a2	5.86031e-14	0.604044
1500009L16Rik	0.254306	0.603956
Gart	6.39922e-52	0.603825
Nop56	2.18217e-56	0.603687
Gsg2	4.36714e-18	0.603645
Gemin6	5.52368e-15	0.603428
Klhl41	0.106919	0.603389
Slc7a6	1.02111e-27	0.603345
Rnf32	0.00142584	0.603028
Myo7a	0.00284013	0.60302
Parva	1.26133e-59	0.603007
Fancc	0.000142581	0.60231
Epha2	3.35135e-57	0.602083
Rsg1	0.000121003	0.602078
Whsc1	4.59813e-64	0.602021
Kif20a	3.15308e-68	0.60197
RGD1563354	0.100072	0.601803
Ssx2ip	1.21202e-18	0.601783
Lrrcc1	1.32383e-16	0.601573
Rwdd1	8.67064e-33	0.600943
Slc12a8	0.0270716	0.600775
Zscan22	7.9971e-14	0.600673
Haus3	5.58599e-20	0.600628
Gmppb	3.084e-20	0.600561
Ckap2	2.55045e-41	0.600517
Atoh8	1.26453e-51	0.600446
RGD1561636	0.315767	0.600398
Galnt12	7.26338e-14	0.600356
Wnt2	0.269327	0.599621
Ddx20	1.13743e-29	0.599619
Prps1	2.36444e-23	0.599534
Erh	4.68132e-24	0.599515
Gcnt4	4.67021e-07	0.599503
AC094126.1	0.169238	0.599328
Col8a1	2.80268e-82	0.599263
SNORD81	0.0125435	0.598352
Hmgn2	6.16448e-61	0.598229
Akip1	2.256e-22	0.598
Cntf	0.000562972	0.597844
Pmf1	5.32379e-20	0.597752
Hapln4	0.237275	0.597737
Mns1	1.48283e-08	0.597611
Pank1	2.99019e-14	0.597445
Mt-nd6	0.00734199	0.597223
Kctd6	9.42707e-07	0.597163
Rfc4	1.72555e-09	0.597106
Tmem214	1.19114e-72	0.596945
Ube3d	0.00279419	0.5963
Fam72a	0.000338908	0.596215
RGD1306227	6.18952e-12	0.596209
Tmem82	0.219596	0.596206
Pip5k1b	0.184869	0.596056
Nacc2	1.57677e-61	0.595837
Hcn3	0.0703575	0.595824
Rtn1	0.255921	0.59581
Chst1	0.0316496	0.595759
Sept7	1.72539e-43	0.595466
Fam110b	2.84109e-09	0.595464
Dpysl2	6.35072e-84	0.595422
Camkmt	0.000145382	0.595362
Hspb2	1.18685e-19	0.595256
Tubb4b	1.03082e-85	0.594938
Ptma	1.46549e-77	0.594598
Arhgap33	9.76517e-10	0.594598
Plxnb1	1.5756e-19	0.5944
Umps	5.8826e-41	0.59388
Fn1	2.72232e-72	0.593293
Gpr161	9.69669e-06	0.592844
Gnb4	8.03802e-08	0.592793
Nup43	6.44439e-19	0.592773
Nucks1	2.47121e-41	0.592484
Pold2	1.64693e-32	0.592352
Dock4	3.65525e-20	0.591967
AABR07027870.2	0.0323194	0.591774
Mcpt2	0.235027	0.591514
Ckap4	1.00024e-106	0.591494
Lig1	1.1026e-17	0.591493
Tmem123	3.3448e-42	0.591181
Larp1b	7.44135e-29	0.59114
Hspa5	8.94857e-66	0.590993
RGD1310852	7.08912e-11	0.590783
Rn60_18_0532.1	0.124311	0.590746
Serp1	1.8222e-05	0.590594
Mthfd1	9.88952e-52	0.59035
Peak1	1.12775e-34	0.590317
Efna2	0.15609	0.590282
Plek2	0.051651	0.590219
Mb21d1	4.98002e-05	0.589326
Thsd1	0.000603222	0.589277
Sh3bp5l	2.95095e-23	0.589243
Palld	2.24299e-66	0.589042
Rrm1	1.04628e-97	0.589033
Spp1	4.7181e-65	0.588839
Igsf9b	4.87651e-05	0.588585
Snurf	0.337157	0.588583
Got1l1	0.0907372	0.588489
Igflr1	0.278861	0.588395
Klhl23	2.22766e-13	0.58835
Grk6	2.70773e-49	0.587871
Cd200r1	9.7132e-07	0.587785
Lrrc75b	1.34782e-64	0.587668
Brca2	5.65121e-15	0.587612
Tmem25	0.0616872	0.587552
Trmt10a	1.11918e-24	0.587482
SNORD102	0.392163	0.587376
Atp10a	8.58987e-59	0.587301
Cnn3	2.36694e-97	0.587297
Csprs	0.103229	0.587001
Clec2e	0.329405	0.586853
Bmp6	4.66784e-38	0.586768
Tspan15	0.00046189	0.586697
Pls1	0.148908	0.586538
AABR07006724.1	0.000151776	0.586423
Dlgap5	1.20626e-47	0.586377
Stk17b	5.62986e-32	0.586275
Tubb5	1.99618e-120	0.586093
Smco4	4.39938e-05	0.585938
Plekha1	2.98198e-15	0.585024
AC097745.1	0.305082	0.584967
AABR07002784.2	0.344307	0.584339
LOC100360750	0.157777	0.58427
Dctd	2.21087e-39	0.58425
Celsr2	1.58562e-08	0.584111
Mipol1	6.22388e-06	0.584053
Fpgs	2.76014e-21	0.583743
Kdelr3	1.05989e-71	0.583219
Sorbs1	2.30662e-12	0.583042
Rab3gap2	7.53395e-56	0.582781
Pdgfrl	6.87349e-22	0.582755
Afap1	1.34088e-76	0.582628
Lrrk1	1.86815e-48	0.58232
Pole3	9.43382e-30	0.581775
AC131537.1	0.263105	0.581719
Srsf1	1.26083e-36	0.581517
Thoc6	3.24813e-22	0.581274
LOC361346	2.01156e-37	0.58068
Cep72	2.90454e-14	0.580587
Tfdp1	7.04985e-100	0.580052
Mageh1	2.70428e-06	0.579683
Rif1	3.33892e-38	0.579531
Ppih	1.10888e-15	0.579441
AABR07003537.1	2.49071e-08	0.579347
Mab21l3	0.210468	0.579173
Cited1	0.290313	0.579054
Pcdhb10	0.374434	0.578777
LOC102546963	0.0422915	0.578553
Tbx2	1.13926e-11	0.578511
Rn60_15_0538.1	0.0331577	0.578311
Pml	5.29253e-57	0.578213
Bcar1	5.5078e-95	0.577986
Ckb	5.62638e-26	0.577939
Rnf219	6.897e-25	0.577912
Pcdh18	8.20794e-23	0.577879
AABR07051376.1	0.292269	0.577838
Rn60_20_0056.5	2.36236e-09	0.577171
Exosc8	1.23454e-16	0.577093
Casc5	8.27328e-17	0.577078
H2afx	5.93155e-81	0.57674
Obsl1	9.90104e-71	0.57658
Dnmt3a	2.72087e-09	0.576178
Slco5a1	0.0706176	0.576121
Chac1	1.50806e-07	0.57607
Pax9	2.3776e-05	0.576046
Hn1l	1.5103e-69	0.576031
Bcl2a1	0.230005	0.575745
Pald1	5.15204e-14	0.575552
AABR07055919.1	0.100629	0.575398
C1qtnf2	2.35466e-13	0.575293
Rbmx	8.02999e-58	0.575081
Lypd6	3.97186e-10	0.574877
Pdss1	3.2769e-08	0.574617
Tm4sf4	0.088229	0.574262
Chst2	2.456e-22	0.574239
Abhd3	1.54664e-07	0.574082
Selp	0.00059994	0.573585
Frmd5	9.07555e-12	0.573316
Sass6	8.694e-08	0.573237
Gstm5	2.19463e-29	0.573103
Tmem120b	0.00238591	0.572915
Rcan1	3.41362e-18	0.572908
Ifi44	1.96395e-13	0.572862
Pou3f3	0.0911123	0.572822
Tpd52	3.58383e-24	0.572798
Anp32e	4.82906e-52	0.572633
Ccnyl1	1.62398e-40	0.572537
Lgalsl	1.64711e-16	0.572249
Mad2l1	1.84781e-29	0.571884
Srd5a1	9.83971e-08	0.571872
Dut	4.34496e-47	0.571609
Wwc3	4.40952e-62	0.571522
Agpat5	2.30929e-28	0.571262
Skp2	5.67031e-15	0.570833
Cchcr1	6.1662e-35	0.57083
Rrp8	2.64363e-18	0.570525
Fam43b	0.291432	0.570504
Shc4	0.00621478	0.570173
Hmgb2	7.61966e-16	0.570036
Ifitm10	0.00667299	0.569635
Rpa2	1.17221e-35	0.569621
SNORND104	0.0637363	0.569588
Kif5c	9.02828e-19	0.569094
Tmem254	8.14553e-27	0.569078
Itpr1	2.17879e-39	0.569062
Cdk5rap2	4.3091e-36	0.569053
F2r	1.03147e-88	0.568851
Ccdc23	1.57888e-10	0.56876
Gltpd2	0.0109894	0.56871
Copz2	2.9779e-46	0.56848
Mmab	7.63421e-17	0.568429
Acbd3	6.91287e-64	0.568288
Mbp	2.09922e-18	0.568209
Mvd	3.21108e-21	0.568171
Pim1	2.12122e-15	0.567498
Casp2	1.07003e-26	0.567096
Irs1	6.58431e-22	0.566685
Klhl10	0.218252	0.56668
Epb41l2	1.13214e-68	0.566549
Ptpn21	7.73416e-65	0.565856
Ccrl2	0.00410909	0.565463
Cystm1	5.45308e-32	0.565316
AABR07054332.1	0.110112	0.565232
Ccdc14	1.57596e-13	0.564542
MGC108823	0.0327993	0.564388
Tjp2	7.89897e-90	0.564376
Ncapd2	7.85879e-70	0.564342
Scn2a	1.41032e-05	0.564236
Pif1	0.000567902	0.563964
Ptn	2.36319e-20	0.563947
Prr11	2.71708e-25	0.563866
Osbp2	5.31078e-15	0.563709
Lrig1	3.20826e-48	0.562681
Hmgb3	7.70965e-08	0.562099
Topbp1	9.03698e-55	0.562048
AABR07015006.1	4.3198e-05	0.561725
Plekha6	9.34933e-24	0.56171
Dbf4	1.07494e-06	0.561663
Cad	1.006e-61	0.561554
Rab23	1.31855e-64	0.56153
Mettl14	1.30883e-35	0.561326
AC111319.2	0.00144584	0.561294
Pter	1.08413e-14	0.561284
E130309D14Rik	0.371186	0.561242
Gpr176	2.25463e-87	0.561051
Tmem263	3.50453e-50	0.561023
Bora	4.13798e-15	0.560925
Hpdl	0.000517717	0.560816
Sapcd1	0.0654684	0.560449
Iglon5	1.0752e-11	0.560361
Pxmp2	0.0339075	0.559857
Dstn	8.27686e-70	0.559449
Pak1ip1	8.3937e-39	0.559437
Gng2	1.5487e-09	0.559116
AABR07006727.1	0.0733702	0.559089
Oxsr1	1.23208e-65	0.559063
Gins4	1.96666e-16	0.558883
Rmt1	0.393506	0.558846
Arg1	7.34149e-31	0.558706
Rasa4	0.114658	0.558569
Fgl2	0.00228364	0.558307
AABR07012023.1	0.313805	0.558233
Mgll	8.62968e-44	0.558137
Aacs	1.25978e-29	0.55803
Dusp3	9.16194e-49	0.558022
Phactr2	3.43733e-07	0.557944
Rap1gap2	2.29457e-12	0.557929
Adamts3	2.3676e-05	0.557675
Haus4	1.37151e-35	0.557635
Eri2	5.28485e-11	0.557294
AABR07031388.1	0.313167	0.557208
Hat1	1.49024e-35	0.556885
Zfp238	3.75222e-21	0.556532
Ankrd26	8.81447e-30	0.556461
Gxylt2	1.55225e-07	0.556375
SNORD25	0.19746	0.556336
Mettl1	1.70559e-11	0.55632
Dram1	2.61618e-33	0.556215
Irf9	3.54463e-26	0.556144
Pkdcc	2.55457e-19	0.555924
Hey2	1.78729e-32	0.555865
Gramd1c	5.84525e-05	0.555647
Uchl5	6.97398e-17	0.555634
Rab32	1.01827e-35	0.555632
SNORD42	0.151565	0.555503
Plxdc2	2.2057e-55	0.555477
Tln1	3.17942e-98	0.555372
Spata17	0.199055	0.554993
Tinagl1	7.77263e-31	0.554905
Csrp1	5.81165e-71	0.554304
Col1a1	3.22018e-105	0.554104
Ilk	1.96237e-113	0.553794
Lsm3	8.37506e-35	0.553614
Heph	1.38612e-06	0.553346
AABR07042454.2	1.60471e-05	0.553123
AABR07009931.1	0.0101788	0.552708
Pmvk	1.1228e-31	0.552584
Nrxn2	0.051194	0.552451
Fam81a	0.0501606	0.552418
Mob3a	1.22612e-48	0.552348
Greb1l	0.00368918	0.552243
Pfn1	1.76276e-88	0.552207
Rassf9	3.3993e-25	0.552107
LOC685186	0.330825	0.55208
Igsf9	7.4761e-06	0.551949
LOC100362620	3.98902e-38	0.551895
Rrad	8.41322e-06	0.551189
Kif2c	6.2618e-57	0.550683
Ntn1	7.88456e-26	0.550425
Actn4	2.90328e-134	0.549958
Ccnjl	0.00358217	0.549618
Syt11	8.40962e-33	0.549479
Chrm3	0.206135	0.549357
Ccnf	2.57015e-38	0.549276
Aaed1	1.03872e-16	0.549179
Kctd10	8.68679e-93	0.549086
Irf8	6.09563e-17	0.548749
Tpx2	2.36196e-44	0.548734
AABR07067024.1	0.0939138	0.548564
Gfpt1	1.37519e-74	0.548168
Knstrn	8.16129e-58	0.547876
Smc4	7.40845e-41	0.547861
Papd7	6.75031e-59	0.547455
Lrrc59	4.40039e-144	0.54729
Mylk	1.26179e-83	0.547239
Asf1b	2.24379e-36	0.546482
Nup160	1.68613e-21	0.546413
Nlgn1	0.0701909	0.546337
Siva1	8.80354e-26	0.54632
Zdhhc2	4.99982e-22	0.546093
Tgm2	1.96434e-34	0.545987
Frmd4a	1.36477e-23	0.545946
Cers4	3.04783e-40	0.545934
Stbd1	5.8015e-11	0.545531
Zfp853	0.00688362	0.545489
Ran	8.70858e-118	0.545287
Pla2r1	3.51192e-16	0.545273
Fancd2	1.66587e-36	0.544951
Adamts9	6.23321e-14	0.544636
Sh3bgr	0.155648	0.544557
Stac	0.00429299	0.544192
Chrnb1	0.00751712	0.544184
Smpd3	0.342748	0.544044
Lpin2	1.07342e-25	0.544013
Tbc1d9	4.66242e-23	0.543992
Cyp11a1	0.304376	0.543874
Slc8a1	8.93158e-20	0.543401
Srebf2	1.08023e-94	0.543053
Calu	5.49749e-167	0.542879
Cxcl12	1.15865e-70	0.54266
Ebf1	8.49336e-12	0.542608
Sox9	2.76849e-22	0.542219
Sema4g	2.55815e-11	0.5421
Tdg	7.08845e-48	0.541951
Ppp1r13l	2.01596e-22	0.541738
Pltp	0.000275119	0.541441
Pdzk1ip1	0.160689	0.541358
Pam	1.32689e-139	0.541333
Rapsn	3.51276e-05	0.541312
Fam109b	3.22244e-12	0.54108
LOC365839	0.0014695	0.540949
Myo15b	0.0382961	0.54089
F11r	3.21313e-13	0.540812
Prim2	7.81051e-27	0.540761
Cenpn	4.18503e-30	0.540738
Nkx3-2	0.146858	0.540643
Ssr1	1.8466e-50	0.54056
Uaca	1.63551e-85	0.540126
Rhoq	3.59548e-29	0.540099
RGD1565297	4.86964e-46	0.539971
Atxn7l4	2.2805e-55	0.539598
Rn60_6_1241.2	4.93912e-31	0.539164
AABR07068084.1	0.0935506	0.539063
Adamts14	2.00004e-10	0.538971
Tmie	0.171457	0.538886
Mthfd2	3.17935e-40	0.538695
Sec23a	4.27784e-87	0.538613
Tnfrsf11b	1.60729e-91	0.538516
Cap1	4.40581e-160	0.538503
Arhgap29	4.35631e-67	0.53843
LOC100360260	8.85719e-52	0.537745
Odf3l1	0.0237932	0.537593
Vps26b	1.59895e-112	0.536903
Cobll1	6.79512e-43	0.536824
Rftn1	1.42765e-39	0.536615
Gins3	1.24579e-17	0.536434
Pfkfb1	5.13212e-05	0.536343
ENSRNOG00000059492	1.41154e-27	0.536297
Calcoco1	0.3601	0.536264
Ada	2.52319e-13	0.535757
Rn60_X_0648.1	0.00731348	0.53574
Aspn	0.38997	0.535598
Tle1	6.50089e-33	0.535471
LOC498675	0.0767015	0.535382
Slco3a1	5.8669e-73	0.535193
Zfp704	5.27769e-05	0.534589
SNORD74	0.140211	0.534575
Sez6l	0.129508	0.534451
Golt1b	2.78169e-46	0.534356
Dhfr	3.98163e-31	0.534169
Glis2	8.23141e-65	0.534137
Camsap1	2.34633e-91	0.533763
Zranb3	2.4255e-21	0.53349
Rn60_10_0873.4	0.302478	0.533105
Tbx4	0.0374842	0.533032
Eva1a	2.69405e-06	0.53301
Myo10	1.93322e-80	0.532517
Rad51c	4.78359e-16	0.532501
Fam98a	2.95467e-55	0.532485
LOC102551819	1.24577e-10	0.532447
Vim	1.07738e-224	0.53214
Nkx1-2	0.324856	0.532109
Ung	8.64764e-28	0.532076
Raver2	8.15571e-11	0.532047
Rfc5	3.61899e-27	0.531823
Dnmt1	8.65188e-95	0.531178
Lysmd2	1.05305e-20	0.530875
Farp1	2.46038e-97	0.530635
Bmper	2.1467e-05	0.530447
Rcbtb2	2.25492e-28	0.5296
Cenpe	5.61017e-39	0.529384
Ncapg2	4.04012e-51	0.529333
Arhgef10	8.97588e-63	0.529264
Sept3	0.313505	0.528903
Samd9l	5.00276e-20	0.528807
LOC690422	3.28259e-26	0.528368
Tlr6	0.00311126	0.528151
Zwilch	7.00469e-41	0.528012
AABR07054264.1	0.230136	0.527907
Fam212b	1.14093e-10	0.527836
LOC691931	1.452e-08	0.52779
Rad51b	0.00197005	0.527729
Pkp4	6.13881e-50	0.527545
Nin	0.00200658	0.527296
Mettl15	0.00103429	0.527204
Mical1	1.495e-49	0.527195
Ccnb1	7.37725e-56	0.527049
Wdr62	3.80474e-06	0.526757
Samd11	7.45766e-29	0.526217
Exosc2	1.14687e-42	0.525962
Dsn1	1.43965e-49	0.525527
Emp1	8.78731e-143	0.525171
Col4a5	1.06596e-101	0.524926
Lhfp	7.12349e-149	0.524866
Zbtb8a	3.69786e-17	0.524818
Aspm	2.51671e-47	0.524745
Rac3	0.0178556	0.524689
Lims1	4.57462e-33	0.524571
Creld2	5.20601e-46	0.524472
Slc19a1	1.32789e-17	0.524434
Mpzl1	8.72512e-41	0.524378
Mafk	3.34147e-60	0.524371
RT1-M1-5	0.23993	0.524352
LOC100910792	1.7619e-07	0.524332
Lrfn1	0.026763	0.524155
Tcof1	5.71254e-76	0.524113
Fasn	1.7848e-94	0.524067
Fgfrl1	2.30086e-24	0.523996
Pcna	3.14533e-82	0.523518
Hecw2	0.000146693	0.523085
Ccrn4l	1.09397e-06	0.52299
Cdt1	2.00463e-44	0.522744
Tm7sf2	9.88749e-21	0.522614
Zfp57	1.076e-25	0.522531
AABR07013802.1	0.160358	0.522526
Prrc1	5.21818e-64	0.522472
Mark1	2.55953e-30	0.522419
Tlr5	8.75682e-19	0.522297
Csrp2	1.15953e-16	0.522288
Cfap53	7.38931e-05	0.521795
Nuf2	1.51322e-48	0.521702
Abi3bp	5.30858e-48	0.521485
B4galnt4	8.76764e-29	0.521451
Lsm2	3.44906e-43	0.521347
Gramd2	0.00395121	0.52126
Cdca8	3.14702e-68	0.520876
Trim71	0.0351734	0.520668
Bcl6b	0.243626	0.520654
Odf2l	2.34387e-12	0.5206
AABR07041724.2	0.161091	0.520513
Palb2	6.78475e-18	0.520457
Bub1	5.35284e-69	0.52031
Pqlc3	7.95264e-92	0.5203
Nbas	3.64354e-89	0.520123
Nmral1	5.6903e-20	0.519117
Cenpq	4.52488e-16	0.518627
Abracl	8.65495e-53	0.5185
RGD1560010	2.39733e-24	0.518331
Popdc2	0.00172314	0.518157
Etaa1l1	0.000149975	0.517866
Cks1b	1.98861e-34	0.517818
Tssk4	0.107933	0.517788
Cd46	0.127287	0.517629
Egfr	5.5226e-67	0.517283
Ppp1r12b	1.78714e-43	0.517263
Mapk11	0.00205592	0.517173
Pde7a	1.78349e-40	0.516798
1700092M07Rik	0.0468023	0.516331
Mkx	0.0124266	0.516037
RGD1562963	4.46144e-07	0.515988
Smc2	1.1052e-78	0.515908
Mb21d2	4.63924e-17	0.515459
Ncam1	1.24434e-86	0.515436
SNORD37	0.0184955	0.515368
Srsf2	3.09334e-74	0.51527
Prim1	7.76856e-85	0.515252
AABR07061902.1	1.72968e-09	0.514525
Tceal8	4.12605e-57	0.51419
Tspyl5	0.0030354	0.514123
Heatr5a	5.66264e-62	0.514044
AABR07000156.1	0.0830197	0.513666
Tnnt2	0.0794269	0.513298
Usp43	0.0428222	0.513188
Cgref1	3.22187e-15	0.512725
Cdh1	0.20877	0.512717
Txndc5	9.43189e-176	0.512589
Lipt2	7.92219e-09	0.51246
Map1b	1.65462e-28	0.512439
Gsc	0.18262	0.512365
LOC684509	0.290784	0.512086
Wee1	5.06301e-31	0.511697
Zyx	9.23226e-123	0.511584
AABR07021734.2	0.0123498	0.511206
Slc26a1	0.376616	0.511153
Cenpo	1.05018e-16	0.511065
Dzip1l	6.29356e-74	0.511052
Egfl6	0.176429	0.510821
AC128960.2	0.134489	0.510689
Mtss1l	1.38791e-75	0.510655
Gbp4	0.0399127	0.510214
Fbp1	0.0224815	0.510164
Camk2a	0.0750976	0.510037
Serpinb8	8.34187e-28	0.509827
Tuba1b	1.19955e-38	0.509629
Col3a1	0	0.50836
Peg3	2.82708e-25	0.508327
LOC100363943	2.33455e-05	0.508238
Oat	5.65441e-129	0.508163
AABR07030598.1	0.242058	0.508061
Tmem81	0.00418281	0.507776
Kctd7	1.21084e-09	0.507401
Spats2l	9.22056e-21	0.507332
Pim3	3.44516e-27	0.507322
Spc24	3.76667e-34	0.506997
Axl	1.05586e-200	0.506728
Mcm3	1.84483e-74	0.506278
Gins2	1.59581e-21	0.506221
Nek2	3.43036e-12	0.506167
SNORD12	0.00302367	0.506143
Mllt4	1.69124e-97	0.506103
Tgfb3	8.51769e-71	0.505861
Sc5d	1.7729e-67	0.505677
Epb41l4a	0.00397545	0.505653
Prom1	3.47275e-08	0.505649
Akap6	0.170444	0.505478
Brca1	2.96494e-61	0.50546
SNORD47	0.00265508	0.505366
Plcl1	1.9695e-14	0.505328
Nsun6	4.96969e-16	0.505214
Haus6	8.3882e-20	0.504996
Pik3cb	7.58122e-18	0.504972
SNORA63	0.0786338	0.504881
AABR07009834.1	0.0776144	0.504825
Cdkl5	8.10153e-06	0.504809
Primpol	7.53131e-07	0.504723
Ndc80	1.1334e-42	0.504108
Runx1	2.4217e-63	0.504006
AABR07049695.4	0.00950383	0.503697
Troap	2.07366e-54	0.503557
Xk	0.0104833	0.50349
LOC100910252	3.06107e-17	0.503385
Mcm10	8.86517e-40	0.502965
LOC102551435	1.04697e-09	0.502918
Chst3	0.00499222	0.502334
Mcm6	5.9033e-114	0.502153
Isoc1	7.18175e-10	0.502086
Dysf	7.35747e-67	0.502017
Kif18a	5.71798e-19	0.50197
Wwc2	7.35009e-75	0.501926
Fbxl7	1.36412e-15	0.501751
Rspo1	4.81048e-74	0.501641
Basp1	6.63997e-82	0.501383
Pmaip1	1.61372e-63	0.501084
Emd	4.76273e-79	0.50097
Pdlim5	1.32119e-143	0.500854
Lox	3.28826e-59	0.500792
Xkr5	3.28013e-20	0.500617
Cenpi	7.31401e-18	0.500091
Timeless	4.20125e-75	0.500061
Coro1c	5.5061e-135	0.499981
Hpcal1	4.8508e-104	0.499923
Sdc3	8.75421e-112	0.499911
LOC691422	4.26692e-05	0.4998
Ddx58	1.31937e-23	0.49964
Rimbp3	0.108943	0.499584
Sntb1	1.91939e-34	0.499536
Mnd1	7.04672e-13	0.499365
Dusp4	1.44917e-24	0.499184
Dpf1	5.7267e-06	0.498986
BC055324	3.94802e-13	0.49897
Ube2t	9.8533e-21	0.498911
Ctif	5.61736e-96	0.498563
Ncapg	1.22182e-39	0.498519
Chn1	3.06622e-19	0.498474
Hmgn1	2.32232e-30	0.498358
Spta1	0.000126824	0.498269
Stau2	4.16261e-22	0.498107
Rfc3	1.12554e-35	0.498101
Mir25	0.0388911	0.498084
Rad18	1.38007e-33	0.497748
Cdkn3	7.56322e-75	0.496973
Psen2	7.60693e-55	0.496972
Prr5	5.27695e-11	0.496914
Hnrnph1	1.10207e-137	0.496753
Foxo6	0.197135	0.496674
Fzd4	8.85585e-42	0.496547
SNORD30	0.0256158	0.496488
Rarb	0.0175335	0.496318
Inhbb	7.0805e-15	0.496016
Poc1a	8.72412e-14	0.495589
Nr2f2	6.32351e-66	0.494801
Nfatc2ip	5.22773e-14	0.494554
Sp2	4.18423e-50	0.494485
Mboat1	1.41199e-36	0.494453
Rad54l	3.78234e-22	0.494444
Rassf8	3.08273e-108	0.49384
Garnl3	0.00178496	0.493768
LOC100361830	1.89997e-20	0.493735
AABR07044273.1	1.76474e-20	0.493624
Tmem119	2.04059e-65	0.493393
Coro2b	6.15328e-28	0.493108
Iqgap1	8.08212e-114	0.492844
Dbn1	6.78354e-169	0.492708
Spc25	5.93125e-33	0.49269
Nt5dc3	4.27255e-23	0.49263
Suv39h1l1	8.16672e-33	0.492322
LOC100911406	1.26277e-05	0.492209
Car9	4.97272e-89	0.492157
Fbxo47	0.3542	0.492124
Sapcd2	7.71788e-28	0.492027
Shmt1	7.30362e-26	0.491862
Kcnk2	1.09925e-61	0.491643
Slc25a2	0.0107328	0.491154
SNORD65	0.10834	0.490949
Lims2	2.82797e-20	0.490874
SNORD35	0.0332069	0.490484
Cap2	0.000748958	0.490427
Asb15	1.2014e-08	0.490183
Zgrf1	4.56841e-20	0.489984
Trpm3	1.3994e-29	0.489893
Peg12	6.58887e-18	0.489686
Aurkb	7.1548e-65	0.489567
Rn60_10_0700.4	0.11945	0.488944
Hmmr	1.76042e-39	0.488813
Slc39a10	5.26546e-47	0.488621
Chaf1a	9.15387e-80	0.48846
Ppp2r2b	3.92358e-06	0.488246
Srm	0.335807	0.487973
Hirip3	2.67913e-51	0.487605
Lmnb2	1.32255e-68	0.487537
Slc7a9	0.285199	0.487138
Aass	2.43203e-79	0.486924
Ticam2	0.0262506	0.486695
Ctps1	4.9327e-85	0.486489
Lrr1	5.42375e-05	0.486361
Fsip1	4.29273e-15	0.486351
Kif20b	1.96351e-59	0.486214
Rltpr	2.82492e-05	0.485944
Kcnrg	0.220898	0.485907
LOC100158225	8.78329e-24	0.485722
Cdhr1	7.22832e-16	0.485484
Fanca	1.14783e-17	0.485139
Chst10	1.27375e-13	0.485111
Scx	1.11304e-16	0.484867
Myof	1.5019e-155	0.484474
Ercc6l	2.69304e-28	0.484188
Dsp	1.69119e-28	0.483955
Cdc20	1.27636e-119	0.483833
Epha4	1.26805e-15	0.483675
Vwf	0.339379	0.483405
AABR07033745.2	0.00086728	0.482458
Nox4	2.9278e-26	0.482336
Kifc3	8.57817e-92	0.482222
Cd3eap	1.72614e-56	0.482041
Fen1	3.01031e-101	0.481975
Hrct1	3.74331e-65	0.481959
SNORD100	0.326835	0.481661
Rhbdl2	0.323434	0.481432
Nsg2	0.118461	0.481163
Mprip	2.63963e-246	0.481044
Mpp7	0.00243972	0.480995
RGD1307461	0.00486148	0.480723
Rassf4	4.3198e-93	0.480565
Rasl10b	0.136331	0.480044
H2afz	3.15098e-73	0.480041
Gas2	0.0210433	0.479844
Zfp354c	1.96628e-23	0.479827
Mpped2	6.24157e-13	0.479475
Pak1	1.14087e-151	0.479419
SNORA66	0.319206	0.479367
Tbxa2r	4.48812e-12	0.479208
Usp1	2.49626e-63	0.479147
Trim36	0.000176456	0.479103
Mtus2	0.221571	0.4791
Inhba	1.91794e-44	0.479028
Trpc1	1.96332e-06	0.479017
Col4a4	1.7769e-06	0.478691
Actr3	4.4412e-225	0.478414
Tiam2	1.08094e-26	0.477917
Alg6	8.68555e-09	0.476649
Fgf9	0.281261	0.476643
Fstl1	2.55803e-174	0.476446
Col1a2	0.0776704	0.476366
Mlf1	0.00632336	0.476291
Lhx4	0.318638	0.476278
Fam132b	3.74055e-15	0.476112
AABR07049961.1	0.0712505	0.476105
Sms	1.9259e-21	0.475801
Chaf1b	2.4343e-41	0.475644
AABR07031166.1	0.093037	0.475543
Psrc1	1.45129e-31	0.475533
Cdca7l	1.05854e-23	0.474969
Fap	5.28236e-19	0.474921
Hist1h2bb	0.00682618	0.474886
Cenph	1.96268e-32	0.474622
Tead3	6.06895e-88	0.474327
Fam184a	2.83063e-36	0.474266
Tec	1.45052e-13	0.473792
Neil3	4.14394e-06	0.472847
Cdc42ep1	1.66199e-85	0.472655
Vsig10	1.83983e-77	0.472474
Osbpl3	1.47153e-62	0.47243
Cyp2s1	0.07954	0.472237
LOC100911204	0.00368617	0.472021
Tril	0.000681625	0.471757
Galnt13	1.26342e-31	0.471514
Itpripl1	5.79191e-14	0.471213
Abcc2	0.342526	0.471101
Rn60_13_0801.2	0.00635957	0.470868
RGD1561662	0.276402	0.470824
Ms4a6c	0.195676	0.470446
Pola1	1.04423e-72	0.4703
Stox2	0.225761	0.470278
Duoxa1	0.00233889	0.470216
Mis18bp1	5.7452e-19	0.470116
Flt1	6.20274e-07	0.469557
Tgif2	5.32571e-06	0.468699
Fam198b	2.90857e-159	0.468668
Cxadr	6.21038e-56	0.468644
Rn60_20_0141.1	0.0608158	0.468444
Lum	7.22526e-08	0.468443
Spdl1	2.56592e-28	0.468402
Cables1	1.10559e-33	0.467989
Faslg	0.221815	0.467968
Nhsl2	2.63254e-17	0.467843
Syne1	2.10446e-41	0.467294
Slc17a9	2.48461e-19	0.466674
Lurap1l	1.68362e-17	0.466602
AC129365.1	5.84743e-25	0.466307
Hnf1b	6.63144e-74	0.466306
Rn60_13_0828.1	2.73918e-83	0.466273
Tbc1d1	2.576e-89	0.466071
Mcm8	1.51677e-13	0.465924
Msh2	8.34198e-62	0.465776
Scube3	1.90905e-37	0.465692
Pitpnm2	3.9035e-22	0.465651
Orc6	5.46125e-27	0.465352
Cep41	3.5165e-19	0.465077
Asb12	4.43829e-05	0.464821
Tc2n	0.21311	0.464771
Plcb4	3.23403e-36	0.464695
Kif22	2.33553e-106	0.464666
Kpna2	1.25278e-124	0.464323
Hacd1	4.12294e-18	0.464188
AABR07005779.2	0.00382077	0.463857
AABR07024972.1	2.48222e-13	0.463824
Ank2	2.39737e-44	0.463695
Kif18b	7.10032e-88	0.463586
AABR07042999.1	0.133872	0.463344
Ttk	4.29457e-62	0.463261
AC103024.2	0.0107942	0.462966
snoZ17	0.369176	0.462682
Mcm7	1.25231e-159	0.462475
AABR07061614.1	0.312049	0.462243
Kazn	2.35469e-17	0.461981
AABR07010620.1	0.30869	0.461848
Cfl1	7.99561e-272	0.461549
Ptch2	0.0412414	0.461131
Mal2	0.0832242	0.461008
Ereg	5.9175e-20	0.460435
Hs6st1	1.25462e-101	0.460374
Wdr27	1.0019e-06	0.460353
SNORD60	0.333223	0.460207
Slc16a11	1.67126e-12	0.46012
Atp9a	3.34543e-10	0.460043
Espl1	7.19825e-50	0.460002
Myo1c	1.26375e-265	0.459817
Nt5dc2	2.07799e-116	0.459754
SNORA68	0.0177892	0.458912
Klhl30	9.25296e-05	0.458683
Fam111a	9.75766e-115	0.458566
Plekha7	3.13733e-22	0.458331
Phf19	2.11929e-37	0.458167
AC109942.1	0.0172976	0.457775
Anxa6	8.69636e-228	0.457417
Rhobtb3	2.12378e-71	0.457329
Car12	0.123619	0.457014
S100a11	7.13511e-109	0.456875
Rn60_X_0635.3	0.12092	0.456601
AABR07043288.1	0.292657	0.456489
LOC100359539	1.89691e-39	0.456438
Oscar	0.345735	0.456243
Slc26a9	0.0390238	0.456224
Il18r1	7.80742e-18	0.456144
AC141526.2	0.324253	0.45582
Gnaz	0.0521304	0.455529
AABR07005004.2	0.17752	0.455466
Tubb4a	0.0127184	0.455368
Cyth3	1.95982e-102	0.455086
Esyt3	2.32511e-08	0.455053
Pola2	6.97608e-97	0.454726
Nrm	1.80558e-17	0.454641
AABR07013288.4	1.74398e-06	0.454622
Spag5	4.61872e-94	0.454574
Amd1	1.4252e-124	0.454432
Antxr1	1.11833e-201	0.454302
Fzd2	3.00506e-60	0.454092
Pask	2.98517e-27	0.453877
Il7	0.000647753	0.453774
AABR07067526.1	1.39411e-08	0.453481
LOC688922	0.00902586	0.453339
Nup107	1.80286e-59	0.453286
Stard8	5.27123e-06	0.45324
Ramp1	0.0709931	0.452973
Faim	0.123996	0.452161
Fam57a	5.92668e-23	0.452039
Vrk1	7.49823e-42	0.451848
Podnl1	0.0222975	0.45158
Mki67	2.74995e-35	0.451513
Map2	1.11536e-17	0.451502
Klf2	1.06176e-07	0.451231
Zc2hc1a	1.37945e-112	0.451095
Plk1	1.80166e-108	0.45107
Hmgcr	3.85051e-104	0.450909
Cyp26b1	5.1423e-11	0.450728
Kif6	0.00506338	0.450569
Erich2	0.0874437	0.450188
Anxa5	7.47786e-200	0.449429
Kif26a	0.0980171	0.448878
Ptp4a3	0.0380777	0.448368
Zfyve28	8.01364e-08	0.448186
Incenp	3.33688e-130	0.448102
Gpr157	0.0130317	0.447722
Mms22l	5.84838e-40	0.447238
Suv39h2	1.19278e-18	0.446987
Oxct1	1.44884e-122	0.44686
AABR07065886.1	3.02791e-07	0.446694
Zpld1	0.229199	0.446475
LOC100910474	0.0418629	0.446467
Unc5b	1.06446e-183	0.4464
Eme1	3.57369e-26	0.446257
Mycl	6.24463e-05	0.446222
Lats2	3.4402e-167	0.446113
Tlcd2	4.17768e-10	0.445704
Tcf19	2.01539e-53	0.445486
Bub1b	1.84037e-69	0.445337
Ankrd34a	5.3891e-15	0.445316
Cdk1	7.71031e-141	0.444699
Rnf225	0.105597	0.444515
Mfsd6	2.33574e-19	0.444294
RGD1564664	7.8564e-06	0.444221
Adra2a	0.0202285	0.44414
Slc7a5	1.62115e-86	0.443658
Lima1	1.90333e-155	0.443112
Pkd2	7.02557e-171	0.442947
Mcm4	5.6839e-155	0.442867
Ddias	8.3983e-31	0.442637
Zyg11a	0.273502	0.442595
LOC100359600	2.40097e-39	0.442458
Bicc1	3.5038e-193	0.442428
Cenpt	2.57962e-63	0.442116
Pkp1	7.0736e-198	0.441495
Abhd17c	3.21864e-44	0.441075
Cadm1	7.36404e-07	0.441044
Nup85	5.68585e-68	0.439971
Rn60_X_0711.1	7.61547e-05	0.43992
Cdca3	3.17077e-84	0.43983
Clic4	8.18801e-161	0.439774
AABR07006278.1	0.139027	0.43921
Rhbdl3	1.662e-12	0.439065
Slc1a4	9.14302e-220	0.438092
Kif15	3.95908e-65	0.437978
LOC102551071	3.38096e-205	0.437958
Foxm1	7.28008e-102	0.437668
Ccnd1	7.23754e-267	0.43742
Mfhas1	1.92453e-33	0.437138
Ifit2	6.00729e-47	0.437082
Runx1t1	3.52367e-32	0.43637
Grb10	1.15437e-189	0.43628
Adgra2	1.51671e-136	0.436197
snoU83B	0.0672703	0.436132
RGD1563581	3.49491e-17	0.436004
Tacc3	2.37155e-132	0.435891
Tmem35	0.000464297	0.435757
Marcks	7.8364e-13	0.434125
Sgol2	1.05408e-42	0.433789
AABR07024593.2	4.96998e-05	0.433786
Mtss1	1.33611e-134	0.433583
Odc1	1.98916e-121	0.433549
Cd200	2.41566e-163	0.433346
Dscc1	1.6525e-36	0.43315
Fam114a1l1	1.26956e-16	0.433076
Itgb5	0	0.433041
Pbk	3.42073e-37	0.432499
AABR07028907.1	0.377554	0.432389
Spsb1	1.15379e-192	0.432256
Dusp14	9.66171e-15	0.43198
Kcnh2	3.8852e-45	0.431723
Hnrpd	2.7149e-144	0.431028
Fam101b	2.17998e-13	0.430969
Myrf	3.47547e-179	0.430606
Birc5	4.30954e-99	0.430456
Fdft1	4.85399e-142	0.430146
Pdia5	1.31105e-37	0.430028
Rock2	1.90477e-107	0.430026
Chst7	0.15356	0.429763
Syde2	2.80978e-47	0.429713
LOC679894	2.104e-29	0.429592
Pold1	1.85758e-91	0.429028
Msc	0.00103723	0.428725
Galnt16	0.195471	0.428617
Ankrd50	1.10881e-172	0.428144
LOC100359825	0.312055	0.427669
Kcnj4	0.000841033	0.427291
Rasgrp1	0.173111	0.427285
Smarcd3	9.5893e-59	0.427249
Xrcc2	2.15858e-22	0.426997
Dnmt3b	0.0032421	0.426514
Wdr72	8.53891e-06	0.426373
Cd36	0.0595098	0.426296
Me3	0.0306271	0.425886
Mgp	8.64369e-87	0.425476
SNORA20	0.328759	0.425446
Amhr2	0.358445	0.425338
Pcdhb5	0.0315395	0.424957
Fam114a1	1.53927e-91	0.424895
Ubash3b	6.44405e-32	0.424626
Kif4a	6.58568e-86	0.42458
SNORD79	0.185143	0.424477
SNORD5	0.327443	0.42442
Stard4	1.18852e-27	0.424384
Cdc42ep3	1.4178e-86	0.424138
AC125248.1	1.33186e-29	0.424081
Exoc3l4	0.0102967	0.423922
Rab30	1.47151e-27	0.423769
Ns5atp9	2.26011e-56	0.423546
LOC100909521	0.120231	0.423493
Wt1	1.46041e-06	0.423492
Cpxm2	0.000126016	0.423357
Slitrk2	1.26146e-10	0.423293
Ccdc67	5.02296e-22	0.423206
Cdc7	3.42746e-31	0.423051
Chtf18	1.5541e-60	0.422782
AABR07026311.1	1.2411e-23	0.422605
Rab19	0.28662	0.421697
Loxl1	3.59867e-173	0.421661
Tube1	1.3227e-27	0.421458
Cdca2	2.15597e-71	0.421141
Insig1	1.75444e-54	0.420622
Sipa1l2	1.13075e-52	0.420591
Ccdc178	0.174133	0.420578
Apold1	8.17048e-06	0.420387
AABR07069282.1	1.21679e-05	0.420367
Rftn2	0.144138	0.419651
Mastl	1.24201e-101	0.41958
RGD1565536	2.72231e-91	0.419208
Xkr6	1.39795e-10	0.419191
LOC679247	0.0353238	0.419191
Gipc3	0.00608442	0.418953
RGD1561849	2.06324e-17	0.418937
E2f1	5.14329e-78	0.418867
Anp32a	1.27884e-117	0.418631
Wnt9a	0.303016	0.418434
Kifc1	3.60757e-120	0.418161
AABR07054554.1	0.0260536	0.418024
Fhl1	2.49124e-187	0.418001
RT1-N3	1.62551e-54	0.417776
Rpl3l	0.378199	0.417485
Micalcl	6.70534e-07	0.417274
Riiad1	0.233303	0.417273
Prc1	2.87274e-112	0.416887
Aurka	1.83914e-96	0.416753
P2rx5	1.60534e-41	0.416423
Tmpo	5.21418e-189	0.415999
Epyc	2.6945e-47	0.414624
Parpbp	2.95618e-43	0.414044
Trib2	9.64615e-25	0.413883
Fanci	5.59038e-69	0.413791
AC108631.2	0.375622	0.413634
Mpv17l	0.223641	0.413475
Hand2	0.102646	0.412637
Pkmyt1	1.99501e-35	0.412614
AABR07043813.1	0.39131	0.41249
Zfp367	1.65106e-46	0.412485
Depdc1	1.13985e-08	0.412469
Ddx11	1.55082e-15	0.412447
Synj2	2.36239e-68	0.412301
RGD1305184	0.246217	0.412168
Ndnf	0.000486904	0.411849
Idh2	3.5498e-254	0.411786
Gcnt2	4.86851e-56	0.411752
Tbc1d4	0.000292944	0.410908
Spn	4.5797e-10	0.41059
Fbln2	9.14787e-176	0.410253
Ccl19	0.201643	0.40959
Slc29a4	0.00517305	0.409038
Arhgef39	4.2665e-30	0.408378
Neurl1b	1.80514e-05	0.40816
Ptprd	1.39973e-196	0.40799
LOC303566	7.58301e-33	0.407902
Rrm2	5.7677e-65	0.407211
Cyfip2	0.0240984	0.406742
AC105693.1	0.382727	0.406575
Kntc1	1.64697e-97	0.406341
Gen1	4.00652e-28	0.405687
Mical2	8.18619e-192	0.405686
Tgfa	1.94128e-105	0.405269
Fam107b	1.44629e-65	0.405259
Ncapd3	7.9874e-105	0.405178
Jazf1	1.71657e-07	0.404855
SNORD2	0.0985558	0.404771
Nusap1	3.99169e-125	0.404692
Xrcc3	0.000298873	0.403918
Mcm2	5.75185e-203	0.403898
LOC679582	1.0303e-27	0.403522
Ifne	0.124483	0.403404
Tm6sf2	0.310657	0.403115
Myh10	2.23682e-175	0.403009
Prss16	0.000165571	0.402734
Cit	1.96113e-55	0.402108
Bard1	3.40263e-46	0.401927
Pkig	2.61217e-64	0.401512
Melk	1.37592e-72	0.401508
Ifi44l	0.0282315	0.400941
Pole	6.81782e-127	0.400811
Adamtsl3	1.21348e-126	0.400779
Tspan13	4.63173e-09	0.400442
LOC100359563	0.246883	0.400385
Ect2	1.11334e-82	0.399855
SNORD26	0.114252	0.399842
Ppp2r2c	0.000666909	0.399526
Gas2l3	1.14551e-83	0.39933
E2f8	2.10923e-69	0.399018
Cenpf	4.64335e-92	0.398983
Pdgfa	1.78111e-54	0.398433
Dtl	2.54318e-82	0.398048
Adh6a	0.102647	0.397057
Clspn	2.01828e-62	0.396549
Kif23	8.29994e-145	0.3965
Tnfaip8l1	1.01164e-09	0.395667
RGD1561931	0.0710075	0.395576
Ranbp17	2.16087e-16	0.395399
Traip	1.10055e-41	0.395105
Grb14	3.58534e-164	0.39469
SNORA70	0.0174049	0.394478
Trip13	2.20298e-52	0.394383
SNORD16	0.381653	0.39424
RGD1310335	3.49878e-34	0.394193
AABR07058464.1	4.5999e-16	0.394171
Cldn15	1.50381e-16	0.394085
Msrb3	2.57009e-148	0.394077
Ucp2	5.25597e-160	0.394063
Tmem56	0.00214804	0.393753
Zfp641	0.00139922	0.393727
Tmtc4	9.33088e-63	0.393418
Atp2a3	0.0700286	0.393289
Fam180a	0.00632178	0.392998
Anln	5.6143e-141	0.392846
LOC680227	6.27384e-13	0.392328
Cdca7	6.98393e-84	0.392121
Uba7	8.08321e-15	0.392111
Ftcd	0.360873	0.392099
Kcnq1	0.29962	0.392021
Sgol1	5.2064e-49	0.391913
Ticrr	3.76542e-65	0.391729
Lmnb1	2.41533e-172	0.391622
Mybl1	1.02834e-93	0.390957
AABR07054361.1	6.35736e-05	0.389795
Fancb	2.45638e-19	0.389787
Nsdhl	6.89593e-93	0.388818
Etl4	1.75359e-59	0.38881
Stx11	2.19659e-29	0.38879
Klf8	0.22154	0.388421
LOC103689992	0.092776	0.388364
LOC100910885	0.027248	0.388252
Cadm4	3.13083e-59	0.387923
Tmem97	6.36729e-130	0.386918
Phgdh	1.42091e-170	0.386808
Pcbd1	1.49937e-81	0.386621
Jup	1.50336e-187	0.386355
Plk4	5.50613e-78	0.385924
Ska3	8.26594e-62	0.385558
Rnd3	5.0782e-206	0.385328
Ncaph	6.9904e-84	0.38525
Mcm5	1.00653e-226	0.384404
Slc39a5	0.128906	0.38429
Cdr2	6.90094e-109	0.384246
Wdr1	0	0.383927
AABR07065776.1	0.00353766	0.38374
Ccna2	3.87736e-164	0.383525
Tnik	1.13619e-23	0.383311
Sulf1	5.22151e-283	0.382552
Kcne3	0.0268575	0.381715
Arhgap19	1.9045e-90	0.381641
Esam	1.93473e-17	0.381575
Dusp8	2.90296e-14	0.381543
Gpc3	0.00020326	0.381391
St5	1.64639e-185	0.381164
Arhgef16	0.374019	0.380803
Kif21a	4.10299e-19	0.38055
SNORA14	0.3533	0.380048
Cenpu	4.87204e-36	0.379895
LOC100909776	0.00136341	0.379565
Rn60_2_2049.3	0.00270609	0.37938
Cttnbp2	5.20623e-19	0.379284
RGD1563668	0.264856	0.378755
RGD1559962	0.00894939	0.378616
Lrrfip1	1.1064e-224	0.377661
LOC680663	0.124364	0.377603
Herc6	6.05092e-10	0.377571
Acvrl1	7.10894e-47	0.377482
Rbl1	4.38364e-74	0.377393
Adrb2	1.48233e-07	0.377183
Chst15	3.17337e-05	0.376983
AY172581.15	0.0709299	0.376782
Slc16a6	0.0315822	0.376431
Cdc45	1.36102e-61	0.37634
Rn60_2_0094.1	0.197451	0.37629
Kif24	3.06211e-15	0.376219
Ankle1	1.82446e-29	0.375878
AABR07035780.1	0.385429	0.375433
Pdlim1	0	0.375412
Gdf10	0.0162379	0.375071
Lrp8	1.19388e-70	0.374775
AC121740.1	0.140412	0.374538
Hmg1l1	0.274844	0.374336
Spns3	0.0477815	0.373964
AC135389.1	0.314335	0.373724
Prkcz	0.162751	0.373127
Rad51ap1	1.29715e-49	0.372893
Frmd6	7.0916e-261	0.372727
Rad54b	4.42544e-17	0.372724
Rn60_6_1087.2	0.325412	0.3727
Diaph3	2.06234e-119	0.372591
Cplx2	6.12866e-92	0.372325
Adam12	9.20289e-165	0.372279
Oasl2	6.04649e-16	0.372038
Pole2	1.55161e-38	0.371874
Rad51ap2	0.0949215	0.371701
Tmem65	1.72345e-22	0.371429
Myh11	8.34368e-33	0.371029
RGD1561444	0.00405865	0.370869
Hoxd13	0.0188359	0.370673
Syt1	1.38234e-15	0.370582
Acer2	0.0110605	0.370543
Gins1	1.59382e-40	0.370437
Rn60_20_0041.3	0.111983	0.370435
Iqcg	0.176221	0.370426
Nudt10	0.265627	0.369713
AABR07030375.1	0.264601	0.369688
Chrnb4	0.00108479	0.369313
Top2a	8.64698e-154	0.369099
Gpc4	4.38445e-212	0.368657
Atp2a1	4.8425e-13	0.368174
Rnf144a	2.99291e-80	0.368007
Kif11	1.53199e-85	0.367832
Pcgf5	1.24652e-103	0.367594
Poln	0.118818	0.367572
Wsb2	4.07662e-268	0.367316
Gal3st1	0.0840995	0.367
Enox1	0.0027673	0.366927
Ywhah	0	0.366223
SNORA25	0.039658	0.365746
Mob3b	0.00308726	0.36569
Rn60_10_0702.2	5.07181e-07	0.364741
Fignl1	2.04361e-25	0.364684
Recql4	2.17059e-46	0.364573
Stmn1	3.47861e-196	0.364364
Kcng1	0.00325347	0.363987
Ptpru	0.00364466	0.363549
AC118147.2	0.0207371	0.363315
AABR07004868.2	5.38144e-09	0.363016
Heyl	0.0925859	0.362662
LOC102554167	0.306194	0.362268
Rnf39	3.51082e-12	0.362226
Kif14	1.82685e-55	0.362213
Adam33	2.89437e-40	0.36215
LOC690276	2.9973e-22	0.362071
Col11a1	3.39593e-240	0.361929
Ppp1r14c	7.64672e-54	0.361808
Fam83d	6.72593e-91	0.36179
Palm2	7.54499e-08	0.361673
Iqgap3	1.8403e-124	0.361181
Figf	7.56662e-74	0.361021
Schip1	6.13045e-66	0.36095
Shcbp1	1.42412e-68	0.360572
Tmem108	5.39979e-36	0.360174
Nav2	1.08824e-98	0.359846
Svil	9.50303e-61	0.359797
LOC100910150	0.000178458	0.358451
Racgap1	3.84669e-85	0.357964
AABR07067737.1	0.0508123	0.357817
Gadd45b	1.10279e-101	0.357476
Stil	9.1963e-97	0.35722
Esco2	6.82115e-14	0.35712
Fbxo5	5.81134e-75	0.356057
Polq	5.33901e-27	0.355979
Itga9	1.17997e-08	0.355786
Ivns1abp	1.84426e-175	0.355375
RGD1564942	4.60236e-09	0.355331
Cobl	1.54034e-165	0.355068
Ppm1e	1.06537e-09	0.355007
Mdk	0.223276	0.354882
Mis18a	6.88747e-17	0.354589
Als2cl	8.29762e-31	0.354046
Ube2c	4.0484e-107	0.353824
Cep55	1.66562e-98	0.353497
Bag2	3.59308e-97	0.353309
Trpc6	0.000178539	0.352629
Slc45a3	0.0261827	0.352458
Rn60_13_0841.1	0.0740027	0.352031
Itga1	8.18027e-127	0.352021
Gbx2	0.0879871	0.351902
Sema6b	0.0550814	0.350798
Gldc	2.89533e-28	0.350473
Ckap2l	1.17539e-65	0.350238
Smad6	5.05374e-47	0.34992
Aspa	2.47304e-08	0.349535
Ccdc80	0	0.348962
Rad51	6.13524e-33	0.348793
Angptl6	0.386741	0.347135
Radil	2.58628e-16	0.346861
Creg2	0.228881	0.346482
Tk1	1.4106e-226	0.345837
Htr5b	0.0229234	0.345349
Fgf18	0.0186197	0.345174
Fstl3	2.49195e-26	0.345073
Fads3	1.09563e-189	0.344984
Orc1	1.50133e-53	0.344256
SNORA4	0.0610699	0.344192
Lvrn	3.69719e-54	0.343999
SNORD69	0.336584	0.343752
Dhcr7	8.8827e-83	0.343746
Nxf2	0.0227195	0.343618
Slc25a48	0.00138524	0.343147
Gca	3.19137e-12	0.343116
Apcdd1l	0.262234	0.342785
RGD1307391	0.152166	0.3425
SNORD56	0.195259	0.342235
SNORD57	0.264921	0.342127
Clmn	6.18588e-16	0.34207
Icoslg	1.58231e-09	0.342027
Rn60_5_0814.17	0.0766843	0.341936
Afap1l2	9.25493e-50	0.341846
Dtna	2.02281e-38	0.341615
Rn60_X_0641.3	0.381232	0.341581
LOC100911794	0.337871	0.341581
Anlnl1	7.77332e-10	0.341388
B3gat2	0.179616	0.34111
Zfp69	3.71588e-05	0.340531
Arhgef6	1.23794e-130	0.340461
Sept11	4.11545e-258	0.340345
Fbxo24	0.115298	0.339727
Slc39a13	1.22156e-218	0.339632
Ggta1	5.93556e-32	0.339555
Dlg2	0.206081	0.3392
Shank3	0.238071	0.339108
Matn2	4.05963e-165	0.339075
Large	3.08617e-229	0.338962
Cd180	1.7633e-275	0.338718
Prkag3	0.367274	0.338396
Ms4a7	5.21343e-05	0.338346
LOC100912012	1.80205e-178	0.33834
Atad5	4.84925e-43	0.338318
AABR07013200.1	0.225796	0.337767
Mgst3	6.93285e-11	0.337651
RT1-T24-3	1.55459e-05	0.337564
Unc119	6.64006e-157	0.337456
LOC100365556	3.67552e-09	0.337211
LOC100362909	4.48066e-08	0.3372
Slc45a1	4.33428e-14	0.337116
Chrdl1	0.0461871	0.336703
Sema3e	8.39763e-66	0.33609
Rasl2-9	0.00280244	0.335834
Gna14	1.34645e-119	0.335295
Mybl2	2.63252e-220	0.33488
Mylk2	0.359448	0.334678
Slc6a6	0	0.334265
Nuak2	9.5018e-142	0.334255
Il1rl2	1.1413e-35	0.3338
Anxa1	0	0.33349
SNORA24	0.123562	0.332971
Nsun7	0.232015	0.332863
Zfp9	1.47795e-39	0.332316
Klf5	5.65891e-09	0.33201
Mum1l1	2.51836e-43	0.331458
Crb2	0.0411894	0.331306
Ppp4r4	0.115809	0.330947
Ska1	3.16254e-59	0.330847
Blm	5.25074e-77	0.330527
Tm4sf1	3.78268e-288	0.330519
LOC360919	0.209262	0.330434
Actn1	0	0.33008
Pde9a	0.126167	0.329989
Atcay	2.02096e-06	0.329457
Slc7a8	5.5873e-07	0.329077
Pid1	3.3471e-145	0.329049
RGD1563091	8.69139e-36	0.328989
Fads1	6.15241e-305	0.32879
Fam60a	1.02803e-12	0.328754
Pragmin	1.84387e-66	0.328736
Irf7	6.86528e-24	0.328658
Kcnq5	3.77733e-86	0.328515
LOC100911572	0.000526404	0.32848
Sh3bp4	1.20409e-299	0.326877
LOC290415	0.0472168	0.326811
LOC685596	0.121304	0.326098
AABR07035778.2	0.248628	0.325949
Rn60_X_0730.2	0.370644	0.325738
Abcg2	7.07003e-06	0.325591
Agtr1a	6.51618e-158	0.325433
Cald1	4.80226e-207	0.325303
AABR07056858.1	0.076451	0.325001
Fstl5	0.29778	0.324093
Foxa1	0.000120402	0.323851
Exo1	7.35372e-49	0.323807
Apoc3	0.200008	0.323639
AC118841.1	0.00668889	0.323608
Tnfrsf12a	0	0.32344
Rai2	0.012641	0.323069
Arhgap11a	1.28857e-133	0.32276
Bmx	0.00303444	0.322333
Scd1	3.06087e-213	0.322162
Rapgef3	4.99939e-34	0.320353
Ccdc37	6.03432e-88	0.320142
Exph5	2.76441e-09	0.319662
RGD1559896	0	0.318717
Klrk1	0.00189773	0.318568
Slc43a1	1.71308e-31	0.318077
Thbs2	2.40232e-72	0.317141
Nkain4	1.99543e-92	0.316786
Rras2	3.44552e-246	0.31642
Phf21b	0.0488929	0.31583
Marc1	0.310747	0.315739
AC113785.3	0.159429	0.315675
Tns1	0	0.315274
Dhcr24	0	0.314784
Sec16b	5.10469e-39	0.31471
Rn60_7_0716.1	0.0318256	0.31411
Scn3a	0.064248	0.313617
Dnai2	0.000128278	0.3133
Tp53i11	8.25643e-92	0.313197
Hjurp	4.20309e-128	0.312684
Fbln5	0	0.312331
Trank1	0.115589	0.311752
Rin3	2.31344e-195	0.311213
AABR07053480.1	0.331578	0.311031
Nxnl2	0.23801	0.310308
Mylpf	0.00224907	0.309751
Cyp2d3	0.384462	0.309636
Cyp26a1	0.0538674	0.309522
Pdlim7	6.53936e-280	0.308597
Pik3cd	5.45745e-196	0.308198
AY172581.2	0.063976	0.308165
RGD1562948	1.77037e-31	0.307703
Phldb2	2.26824e-158	0.307673
Adarb1	5.81925e-123	0.30696
Rn60_1_1348.1	0.325171	0.306936
Celf2	3.50428e-26	0.30683
Pkib	0.000351803	0.306675
AABR07002564.1	0.315204	0.306518
snoU54	0.0805403	0.305421
Six2	7.31968e-36	0.30516
AABR07042514.3	4.98541e-07	0.305011
LOC688526	0.0944543	0.304885
Smarca1	0.196452	0.304698
Daam1	2.48517e-158	0.304693
Mafa	0.00449163	0.304577
Adra1b	2.54358e-39	0.304068
Lrrc17	0.13387	0.303768
Iqca1	0.235861	0.303639
Brip1	4.43889e-96	0.303517
Bcl2	3.45774e-18	0.3032
Klrd1	0.040494	0.303168
Ctxn3	0.0548864	0.302826
Syt17	3.57732e-48	0.301569
Pnma2	2.66238e-18	0.301347
Serpina12	0.00143509	0.301242
Cav2	1.75988e-48	0.299738
Rlbp1	0.227317	0.299554
Sfrp1	0.0347205	0.299332
AABR07040127.1	0.15782	0.299331
Fam46b	2.39106e-10	0.299297
Fdps	0	0.299063
Wbscr17	9.23453e-46	0.298215
Arhgef28	8.89038e-81	0.29811
Igf2bp3	6.33281e-05	0.297824
AABR07052085.2	0.101048	0.297572
Lgals5	0.0474032	0.297414
Pard6b	6.00785e-18	0.29671
Epor	0.000287214	0.296681
Katnal2	0.119367	0.296187
Sema5a	7.41726e-85	0.296121
Slc10a6	3.44631e-07	0.295549
AABR07056464.1	0.380191	0.294992
Elmod1	0.218337	0.294093
Greb1	1.65311e-10	0.294048
Cnksr3	1.92265e-164	0.293421
AABR07002885.1	0.140073	0.292892
SNORA18	0.255499	0.292885
AC126899.1	0.332491	0.292439
Aff3	2.68395e-67	0.292273
Fabp5	1.24672e-76	0.291979
SCARNA17	0.281037	0.291609
Ifi47	4.9149e-28	0.291454
Gbp5	6.9231e-55	0.290814
Pdzd4	0.0123208	0.290803
Acss1	0.192389	0.290541
Srf	1.09055e-262	0.290474
Stxbp6	3.71291e-14	0.290462
Tuba1a	9.31346e-279	0.289867
Itga6	1.46969e-17	0.289444
Ikzf2	1.40431e-05	0.289424
Cited4	0.108886	0.288803
Fxyd6	0.37296	0.287754
Pawr	6.12021e-257	0.287548
AABR07045416.1	0.250278	0.287352
Add2	0.00143675	0.287325
Rassf7	3.80383e-24	0.287269
Myl12a	0	0.287178
Ankrd29	1.59356e-31	0.286107
Fam101a	0.0819499	0.285297
Serpinb9	0	0.285047
Efnb2	0	0.284683
Itih2	6.26122e-14	0.283373
AABR07001591.1	0.051947	0.283069
Syngr1	0.0233305	0.282345
LOC100363048	0.068466	0.282122
Osr2	2.48521e-12	0.282001
Lfng	2.06061e-92	0.281831
Brms1l	0.120943	0.280264
Tspan18	0	0.279806
Aunip	1.07513e-29	0.27963
Apol9a	5.40266e-29	0.27922
Htr1d	0.257439	0.278992
AABR07063682.1	0.32713	0.278682
4930452B06Rik	2.66414e-25	0.278205
Cxcl9	0.170303	0.277639
E2f7	4.31321e-51	0.277471
Spata31d1d	0.351273	0.276888
Elovl6	2.03508e-08	0.27674
Cmpk2	2.21329e-20	0.276254
Ngf	2.85117e-75	0.276226
AABR07025757.1	0.261762	0.27615
Hrh2	0.147731	0.276135
Psat1	0	0.275848
AABR07004992.1	0.385951	0.275302
AABR07005838.1	0.0348536	0.274511
Itga8	5.82778e-176	0.274441
Acat2	1.68923e-92	0.274265
RGD1560186	0.348896	0.273688
Flna	0	0.273688
SNORD78	0.000602511	0.273516
AC142360.1	0.344599	0.273175
Ybx2	7.1448e-07	0.27276
SNORA3	0.00137811	0.271895
Rn60_2_1764.2	0.0216526	0.271731
Svip	0.347402	0.271693
Agap2	0.0968873	0.271606
Rgs3	3.66912e-231	0.271523
Fam64a	5.51628e-187	0.271506
RGD1561916	0.0747812	0.271111
Specc1	0	0.27053
Areg	4.69251e-122	0.269719
Slc7a1	5.19438e-235	0.269668
Cav1	0	0.269613
Uhrf1	0	0.269121
Crim1	0	0.268546
Lrch2	7.88283e-08	0.268486
Klhl29	1.93583e-150	0.268351
Tmem229b	4.46616e-14	0.266586
Map6d1	0.311934	0.265882
H2afy2	1.28835e-106	0.265868
Pkia	9.58401e-17	0.265819
Fam13c	2.78979e-09	0.265699
Klf7	2.26102e-110	0.265572
AC122625.1	0.162472	0.265153
Hoga1	0.24865	0.264443
Depdc1b	2.60376e-39	0.26443
Dhx58	5.71906e-29	0.263864
Atp1a4	0.365235	0.26328
Fam189a2	3.81676e-06	0.263062
Slc12a3	0.370151	0.262585
Nedd9	0	0.262551
Jph4	0.358863	0.261358
AC118419.1	5.40681e-22	0.261328
Rasgrp3	1.12473e-16	0.261278
LOC100910255	2.23759e-34	0.260216
Rep15	0.251305	0.259687
Fads2	0	0.259206
Kcnk15	0.322442	0.258703
B3gnt4	0.365934	0.258337
Raet1c	0.359945	0.257985
ENSRNOG00000043128	8.19487e-66	0.257945
Pacsin1	0.137832	0.257714
Gata3	1.75554e-10	0.255381
Fgfr2	6.70909e-281	0.255213
Smtn	0	0.25496
Il36g	0.000325045	0.254289
AABR07027371.1	0.0455683	0.253884
LOC688459	1.18666e-164	0.25364
Hivep3	7.35986e-268	0.253567
Pkd1l1	1.39867e-06	0.25354
Abca9	8.6762e-45	0.253501
LOC304239	0.149259	0.253091
Aldh1l2	2.36534e-180	0.253065
AABR07006258.1	0.312204	0.252711
SNORA50	0.348199	0.251505
Kcnip4	0.101886	0.25118
Rai14	0	0.250771
Tpm4	0	0.250413
Hrasls	1.17826e-103	0.250207
Sqle	0	0.249951
Cilp	5.49607e-05	0.249874
AC112350.1	2.18958e-05	0.248173
Cdc6	3.25653e-163	0.248138
Igj	0.181974	0.247627
Lrrc69	0.333811	0.247561
Ccdc68	0.0210793	0.245832
Shisa2	0.206992	0.24345
Vwa3b	0.0152586	0.242388
Baiap3	0.176902	0.2421
Nexn	3.51071e-112	0.241596
Tfec	8.74349e-05	0.240557
AABR07011698.1	2.17582e-46	0.240087
Pak3	3.23821e-17	0.239675
Slc2a10	5.62147e-19	0.239285
Fgfr3	0	0.237715
Oasl	7.11368e-16	0.2375
Bves	1.14936e-07	0.236855
Ddah1	0	0.236457
Sh3tc2	6.59328e-24	0.236266
AABR07058124.3	0.0408476	0.235605
Cyp51	0	0.235519
Gng7	0.00595582	0.234983
Tmsb4x	0	0.234884
Galnt5	0.000390112	0.233685
Wisp1	0	0.233549
Il13ra2	0.0111365	0.233497
Glipr1	1.35772e-184	0.231815
AABR07021005.1	0.097134	0.231712
Dpysl3	0	0.231561
Eno3	9.30846e-168	0.231184
Tfcp2l1	7.75316e-54	0.231113
Igf1	0.0018125	0.230921
Hbegf	8.79443e-244	0.230883
Rtkn2	8.79371e-40	0.230285
Srpx2	0	0.230091
Tfrc	1.5829e-208	0.229636
Plau	7.64064e-07	0.229095
Tmem252	5.98825e-29	0.228535
Zfp566	0.0313692	0.228399
Fam169b	7.20238e-17	0.228266
Fbxl22	0.00364963	0.228075
Nhsl1	0	0.227611
SNORD72	0.298752	0.227226
Gucy1b3	7.22106e-151	0.224683
LOC100911597	3.71686e-103	0.224598
LOC100363509	0.107738	0.224103
Filip1l	8.86032e-293	0.223508
RGD1566029	0.262164	0.223194
Itgbl1	1.88848e-115	0.222478
Cryab	0	0.222238
Endou	0.000179486	0.221612
Tmem191c	0.207464	0.221549
Limch1	3.57321e-16	0.221508
Sh2d4a	2.80298e-140	0.221428
Rxfp1	4.02267e-05	0.221347
Vdr	7.90079e-30	0.220926
Atp1b1	2.17899e-115	0.220844
AC123083.1	0.257137	0.220318
Slc24a3	0.000248154	0.219599
AABR07071966.1	1.94496e-17	0.219563
Rmi2	6.3755e-17	0.219454
Flt4	1.7793e-05	0.219026
Tmprss5	0.241788	0.219003
Ajuba	0	0.218561
Abcc9	3.54655e-08	0.218221
Olr1	2.70883e-13	0.217829
Shroom2	0.00111411	0.216771
Myadm	0	0.216627
Ccdc36	2.09552e-10	0.216162
Idi1	3.88399e-207	0.216061
Pmepa1	0	0.215907
AABR07031674.3	0.238623	0.215795
Npr3	0	0.213856
Scrn1	0	0.213379
Cnn2	0	0.213223
Vcl	0	0.211775
AABR07055788.1	0.232371	0.2116
Dmd	2.24189e-16	0.211379
Trim66	0.00226095	0.211361
Ablim1	0.0115927	0.209475
Ddn	0.0328497	0.208378
Erg	0.00185452	0.207558
Olfm2	1.1627e-06	0.206324
Nrg1	2.80892e-144	0.205956
Atp6v1e2	1.77867e-13	0.205911
L1td1	0.219367	0.205482
LOC100910891	0.381891	0.205023
Slc2a2	0.381891	0.205023
Cyp4a8	0.381891	0.205023
AABR07028779.1	1.15589e-08	0.204634
RGD1561551	0.152764	0.204534
Tbx1	0.0173857	0.204521
Wnt7b	0.150804	0.204507
Plac8l1	0.218991	0.204498
LOC364556	0.137112	0.204495
F2rl1	8.32265e-18	0.203838
Hmgcs1	0	0.203249
Pdzd9	0.0662449	0.202387
Slc30a3	0.00900431	0.202342
B3gnt5	0.0370226	0.202337
Lbh	2.43157e-66	0.201112
Nhp2	0.376608	0.2011
Eif6-ps1	0.376608	0.2011
Ddx43	0.376608	0.2011
Noxa1	0.205421	0.200982
Adamts8	4.36608e-71	0.200871
Pde6g	0.0537226	0.200745
Hsh2d	0.00036871	0.200184
Hist3h2ba	0.326643	0.199919
Gja10	0.326643	0.199919
St8sia2	1.32102e-26	0.199755
Pxdc1	4.23855e-59	0.199172
Adamts16	1.16652e-06	0.199138
Rnf180	0.00749441	0.198843
Msmo1	0	0.198178
Prkaa2	2.37845e-18	0.197885
Bmp4	0	0.19743
Mir199a2	6.76066e-14	0.197085
Wipf3	5.59539e-31	0.196787
Otoa	0.366026	0.196481
Armc4	0.366026	0.196481
AABR07059072.1	0.198677	0.196182
RGD1563815	0.364395	0.195963
Ecscr	9.75455e-05	0.195931
Kcnk6	0.316633	0.195503
[truncated: 425 more rows]
